# Supplementary material for: Changes of vaginal microbiota during cervical carcinogenesis in women with human papillomavirus infection
Source: PLoS One. 2020 Sep 17;15(9):e0238705. doi: 10.1371/journal.pone.0238705 (PMC7498004; doi:10.1371/journal.pone.0238705)
Supplement: S1 Data — (XLSX) [file pone.0238705.s001.xlsx]

## Sheet: Sheet1
HPV infection	Negative	Negative	Negative	Negative	Negative	Negative	Negative	Negative	Negative	Negative	Positive	Positive	Positive	Positive	Positive	Positive	Positive	Positive	Positive	Positive	Positive	Positive	Positive	Positive	Positive	Positive	Positive	Positive	Positive	Positive	Positive	Positive	Positive	Positive	Positive	Positive	Positive	Positive	Positive	Positive	Positive	Positive	Positive	Positive	Positive	Positive	Positive	Positive	Positive
Histopathology	Normal	Normal	Normal	Normal	Normal	Normal	Normal	Normal	Normal	Normal	Normal	Normal	Normal	Normal	Normal	Normal	Normal	Normal	Normal	Normal	CIN1	CIN1	CIN1	CIN1	CIN1	CIN1	CIN1	CIN1	CIN1	CIN1	CIN2/3	CIN2/3	CIN2/3	CIN2/3	CIN2/3	CIN2/3	CIN2/3	CIN2/3	CIN2/3	CIN2/3	Cancer	Cancer	Cancer	Cancer	Cancer	Cancer	Cancer	Cancer	Cancer
Subject ID	H16.2017	H13.001931	H13.003968	H16.3411	H13.001976	H13.001919	H13.004211	H13.002402	H13.003253	H16.3329	H16.630	H.16.5524	H16.2675	H14.290	H.14.2396	H15.9	H.17.1984	H16.356	H16.259	H16.191	H15.6953	H13.3390	H16.2844	H15.3793	H13.1404	H16.6974	H13.7784	H13.4943	H08.1943	H13.1657	H16.5183	H16.3367	H16.5550	H16.1845	H16.01	H.16.4736	H.16.5603	H15.2666	H16.470	H16.1201	H12.309	H11.7135	H14.4031	H16.760	H16.2068	H12.546	H12.5715	H16.1452	H16.6078
Consensus Lineage	Operational Taxonomic Units (OTUs)
Bacteria;__Firmicutes;__Bacilli;__Lactobacillales;__Lactobacillaceae;__Lactobacillus;__Lactobacillus iners	69305	74252	67759	56725	33	1107	60	6	53	3	31596	7117	2782	53	4	1	3	1			13410	33254	49983	15742	9528	38575	923	36	2	2	28077	33316	25531	442	10	15	3	6	3		12335	7390	4358	1001	448	43	17	14	1
Bacteria;__Firmicutes;__Bacilli;__Lactobacillales;__Lactobacillaceae;__Lactobacillus;__Lactobacillus crispatus	2437	8	1	903	55950	56768	27051	2		26	46	75	24	33	30	38216	68127	36147	35987	710	33	4	16	13924	1	1	19	16	1	185		38	8			32	1	17	108	77	1244	106	19	39	5	56717	5	40	1
Bacteria;__Proteobacteria;__Alphaproteobacteria;__Rhizobiales;__Bradyrhizobiaceae;__Bradyrhizobium;__Bradyrhizobium guangxiense	1361	1623	2905	1091	1965	1212	866	10713	489	5		41		118	3627		909																			9	202				440	146	7394			4222	6040		2274
Bacteria;__Fusobacteria;__;__Fusobacteriales;__;__Sneathia;__Sneathia sanguinegens	0	0	0	0	6	0	2	10	696	4975	0	1666	5410	0	4	1	0	2	0	0	12237	0	1	0	8	0	5375	15288	1	2	0	0	3	6985	0	0	0	2783	2	0	4740	0	0	779	6370	10	0	0	0
Bacteria;__Fusobacteria;__;__Fusobacteriales;__Fusobacteriaceae;__Fusobacterium;__Fusobacterium necrophorum	0	0	0	0	0	0	0	0	0	0	3	1	0	0	19	0	6	7	1	0	0	0	0	3	0	0	0	0	0	0	0	0	0	0	0	2	1	0	3	0	22	0	0	10700	0	190	0	0	0
Bacteria;__Firmicutes;__Clostridia;__Clostridiales;__Lachnospiraceae;__Lachnobacterium;__Lachnobacterium bovis	0	0	0	0	0	0	0	1	12173	0	0	6908	0	0	0	0	2	0	0	0	0	0	0	0	0	0	0	0	0	0	0	0	0	0	0	0	0	0	0	0	2	6	0	0	87	14	0	0	0
Bacteria;__Actinobacteria;__;__;__Nocardiaceae;__Nocardia;__Nocardia coeliaca	1	2650	331	16	0	0	2903	14912	453	4	0	0	0	0	4145	0	0	12	9	0	0	672	3	0	0	0	6	0	16	0	0	0	0	0	0	1	0	0	0	0	1	0	2011	1	0	4	0	0	2
Bacteria;__Bacteroidetes;__;__Flavobacteriales;__Flavobacteriaceae;__Elizabethkingia;__Elizabethkingia miricola	0	98	113	0	0	0	2030	2790	281	0	0	0	0	0	35740	0	0	0	0	0	0	249	0	0	0	0	0	0	0	0	0	0	0	0	0	0	2	0	0	0	2	0	46	0	0	42	0	0	0
Bacteria;__Actinobacteria;__;__Bifidobacteriales;__Bifidobacteriaceae;__Gardnerella;__Gardnerella vaginalis	103	0	0	1	8	1	0	1	732	7087	0	887	1282	0	13	0	1	1	0	0	874	6	5	4	9713	0	3583	4187	0	0	341	3759	1056	6068	11714	887	20594	555	1	0	137	4237	17168	1168	3024	60	2	0	0
Bacteria;__Actinobacteria;__;__Coriobacteriales;__;__Atopobium;__Atopobium vaginae	4	0	0	0	1	0	0	0	522	88	0	920	828	0	7	0	0	0	0	0	1351	0	0	14	315	0	320	7	0	0	14	754	5	1579	13105	22	14144	7	1	0	349	2	0	203	1242	24	0	0	0
Bacteria;__Firmicutes;__;__;__;__Peptoniphilus;__Peptoniphilus grossensis	0	0	2	0	5	0	413	7	180	2	0	0	42	3	9	0	0	0	0	0	230	0	0	2	0	0	139	16	373	0	0	4	0	104	5	1	3	255	102	5	85	6	0	0	796	0	0	17918	5524
Bacteria;__Proteobacteria;__Gammaproteobacteria;__;__Enterobacteriaceae;__Escherichia;__Escherichia fergusonii	0	0	0	323	13	1	27	17	1	0	63	0	1	12	2	0	32	0	17	85	0	16	12	4	1	1	2	4	59	0	13	116	25	0	0	0	1	8	222	28753	0	1	29	3	6	0	14690	0	2
Bacteria;__Firmicutes;__Clostridia;__Clostridiales;__Ruminococcaceae;__;__Mageeibacillus indolicus	0	0	0	0	2	0	0	0	696	1002	0	583	2987	0	4	0	0	0	0	0	326	0	0	0	2835	0	2613	1280	0	0	0	136	0	2161	0	8	0	0	0	0	1	1	0	111	265	0	0	0	0
Bacteria;__Bacteroidetes;__Bacteroidia;__Bacteroidales;__Prevotellaceae;__Prevotella;__Prevotella bivia	1	0	0	0	3	0	17530	8	0	1073	0	1	0	16371	3	0	0	1	0	0	8794	0	7	24	0	1	0	0	22	0	0	2402	1	0	78	0	0	0	200	0	1075	1375	0	53	0	31	0	0	0
Bacteria;__Proteobacteria;__Betaproteobacteria;__Burkholderiales;__Burkholderiaceae;__Ralstonia;__Ralstonia pickettii	661	903	1459	397	967	550	510	6353	237	3	0	22	0	9384	2713	0	473	0	0	0	0	0	3	0	0	1	4	0	0	0	0	0	0	0	0	9	131	0	0	0	259	61	3962	0	0	1846	2709	0	1176
Bacteria;__Bacteroidetes;__Bacteroidia;__Bacteroidales;__Porphyromonadaceae;__Porphyromonas;__Porphyromonas uenonis	0	0	0	0	0	0	0	0	848	3	3	151	530	0	35	0	2	4	0	0	22	0	0	0	0	0	3	5298	1280	0	0	579	0	60	0	10467	0	7197	54	0	471	2	0	7423	836	17	0	0	0
Bacteria;__Firmicutes;__Bacilli;__Lactobacillales;__Streptococcaceae;__Streptococcus;__Streptococcus dysgalactiae	0	0	0	0	22	0	0	0	0	2	0	2	0	0	0	0	0	42	0	12444	0	0	0	0	0	0	0	0	0	1	0	0	0	0	0	1	12	101	0	0	260	576	204	247	8752	0	1	180	22031
Bacteria;__Tenericutes;__Mollicutes;__;__Mycoplasmataceae;__Ureaplasma;__Ureaplasma parvum	574	0	0	75	0	0	0	0	3	0	0	20	8	0	2	0	0	9152	0	0	700	304	0	0	809	0	9	1	0	1	223	1964	10659	4	0	1	686	176	0	2	1463	0	0	0	0	913	0	10215	0
Bacteria;__Firmicutes;__;__;__;__;__Parvimonas micra	0	0	0	0	12	4	0	0	501	10	0	74	136	0	2	0	0	0	0	0	318	0	0	0	163	0	240	24	0	0	0	133	0	379	1	10	6	78	1	0	9	1	0	770	449	14	0	0	15440
Bacteria;__Proteobacteria;__Gammaproteobacteria;__Pasteurellales;__Pasteurellaceae;__Haemophilus;__Haemophilus pittmaniae	0	0	0	0	20	2	0	0	0	2	0	21	0	0	0	0	0	0	0	0	0	0	0	0	0	3	0	0	0	0	0	0	0	0	0	0	0	0	0	0	0	17436	0	0	0	0	0	0	2
Bacteria;__Proteobacteria;__Alphaproteobacteria;__Rhizobiales;__Rhizobiaceae;__Agrobacterium;__Agrobacterium tumefaciens	0	267	145	0	0	0	504	2023	122	0	167	0	2	100	3993	160	0	95	80	222	14	372	88	17	5	38	78	0	49	317	75	8	51	0	28	0	1	91	235	30	0	0	270	23	53	7	0	139	1
Bacteria;__Bacteroidetes;__Bacteroidia;__Bacteroidales;__Prevotellaceae;__Prevotella;__Prevotella amnii	0	0	0	0	0	0	0	0	1076	0	1	8589	299	0	3	0	0	0	0	1	565	0	0	0	2079	0	2052	4587	0	0	19	0	1	5995	0	0	0	0	0	0	1194	1	0	1007	5672	14	0	0	0
Bacteria;__Firmicutes;__Bacilli;__Lactobacillales;__Streptococcaceae;__Streptococcus;__Streptococcus anginosus	0	0	0	0	0	0	588	88	1	0	0	0	0	8101	0	0	0	0	0	0	5	0	2	0	0	0	1	0	137	321	0	0	0	0	4027	0	0	0	70	0	0	1	0	0	0	0	0	0	0
Bacteria;__Bacteroidetes;__Bacteroidia;__Bacteroidales;__Prevotellaceae;__Prevotella;__Prevotella timonensis	0	0	0	0	0	0	1	0	0	1	0	27	9212	0	34	1	3	0	0	0	6	6	0	0	0	7	0	1913	6039	0	0	875	0	1045	7	1803	0	160	253	27	2252	0	0	10	82	61	0	0	0
;__;__;__;__;__;__	0	0	0	0	0	0	0	0	0	0	0	1	6907	0	0	0	0	0	0	0	0	0	0	0	0	0	760	0	0	0	0	0	0	0	0	0	0	0	0	0	0	0	0	0	0	0	0	0	0
Bacteria;__Firmicutes;__Negativicutes;__;__Veillonellaceae;__Megasphaera;__Megasphaera cerevisiae	0	0	0	0	2	0	0	0	1175	1680	0	0	428	0	4	0	0	0	0	0	0	0	0	0	1791	0	3885	3721	0	0	0	0	0	2714	0	0	0	0	49	0	2	0	0	336	1910	0	0	0	0
Bacteria;__Bacteroidetes;__Bacteroidia;__Bacteroidales;__Prevotellaceae;__Prevotella;__Prevotella buccalis	0	0	0	0	0	0	0	0	8232	0	1	0	1	0	0	0	0	1	0	0	0	0	1	0	3266	0	5627	2	118	15	0	103	0	4344	10	0	0	41	441	0	136	3	0	738	0	0	0	1	0
Bacteria;__Firmicutes;__Bacilli;__Lactobacillales;__Aerococcaceae;__Aerococcus;__Aerococcus christensenii	141	0	0	0	0	0	0	0	26	11	0	31	268	6307	0	0	0	0	0	0	30	0	0	0	1055	0	22	4	0	0	9	0	0	9	0	1	0	0	42	0	0	0	0	1	0	0	0	0	0
Bacteria;__Bacteroidetes;__Bacteroidia;__Bacteroidales;__Prevotellaceae;__Prevotella;__Prevotella disiens	0	0	14	0	0	0	0	0	0	0	0	0	0	0	374	0	0	0	0	0	512	0	0	2	0	0	0	0	54	665	0	0	0	0	0	3059	0	0	2432	64	1424	0	0	590	0	7	0	0	0
Bacteria;__Firmicutes;__Negativicutes;__;__Veillonellaceae;__Dialister;__Dialister invisus	0	0	0	0	0	0	0	0	1180	531	0	285	2879	0	0	0	0	0	0	0	163	0	0	0	794	0	1230	442	2	0	0	99	0	727	44	18	0	995	714	12	610	0	0	87	341	0	0	0	0
Bacteria;__Bacteroidetes;__Bacteroidia;__Bacteroidales;__Porphyromonadaceae;__Porphyromonas;__Porphyromonas somerae	0	1	0	0	0	0	0	0	0	0	0	0	0	0	2	0	1	0	0	0	0	0	0	0	0	0	0	1	66	1	0	0	0	0	0	763	0	10783	0	0	2	0	0	0	0	17	0	0	0
Bacteria;__Proteobacteria;__Epsilonproteobacteria;__Campylobacterales;__Campylobacteraceae;__Campylobacter;__Campylobacter canadensis	0	0	0	0	0	0	0	0	0	0	0	0	0	0	0	0	1	0	0	0	0	0	0	0	0	0	0	0	0	1	0	0	0	0	0	3050	0	1333	0	0	0	0	0	0	0	2	0	0	0
Bacteria;__Firmicutes;__;__;__;__Finegoldia;__Finegoldia magna	0	0	0	0	0	0	3259	0	0	0	0	0	0	0	62	0	0	0	0	0	23	0	9	22	0	0	0	0	149	61	0	5	0	0	27	0	0	40	67	0	5	0	0	12	9	19	0	0	0
Bacteria;__Proteobacteria;__Gammaproteobacteria;__Xanthomonadales;__Xanthomonadaceae;__Stenotrophomonas;__Stenotrophomonas maltophilia	0	54	69	0	0	0	1084	5298	108	0	0	1	0	42	2849	0	0	9	0	9	0	268	64	0	0	4	21	0	7	27	14	0	3	0	4	0	0	18	45	0	1	0	253	0	0	1	0	57	1
Bacteria;__Firmicutes;__Clostridia;__Clostridiales;__;__;__Fenollaria massiliensis	0	0	0	0	0	0	0	0	0	0	0	1	0	0	74	1	0	0	0	0	32	0	0	4	0	0	0	0	1800	0	0	0	0	0	0	2994	0	516	364	0	135	0	0	7	0	1	0	0	0
Bacteria;__Proteobacteria;__Alphaproteobacteria;__Rhizobiales;__Phyllobacteriaceae;__Mesorhizobium;__Mesorhizobium australicum	58	134	242	164	112	95	92	1060	62	0	0	1	0	0	475	10	68	1	0	0	0	18	0	3	0	0	3	0	0	0	13	0	0	0	0	2	18	0	0	0	47	17	632	0	0	356	449	0	193
Bacteria;__Proteobacteria;__Alphaproteobacteria;__Rhizobiales;__Phyllobacteriaceae;__Phyllobacterium;__Phyllobacterium myrsinacearum	0	35	13	0	0	0	510	176	18	0	16	0	0	0	2274	26	0	1	12	0	0	179	3	0	0	3	6	0	22	0	5	0	8	0	2	0	0	0	0	0	1	0	13	0	0	0	0	0	0
Bacteria;__Tenericutes;__Mollicutes;__;__Mycoplasmataceae;__Mycoplasma;__Mycoplasma hominis	0	0	0	0	0	0	0	0	0	0	0	0	0	0	1	0	0	0	0	0	927	0	2	0	0	0	3995	11	0	0	0	959	0	0	0	0	1	0	0	0	5184	0	0	0	712	9	0	0	0
Bacteria;__Firmicutes;__Clostridia;__Clostridiales;__Peptostreptococcaceae;__;__[Eubacterium] yurii	0	0	0	0	0	0	0	0	0	0	0	0	0	0	0	0	2	0	0	0	0	0	0	0	0	0	0	0	0	0	0	0	0	0	0	0	0	0	0	0	2	0	0	0	0	22	0	0	0
Bacteria;__Firmicutes;__Clostridia;__Clostridiales;__Ruminococcaceae;__;__Mageeibacillus indolicus	0	0	0	0	0	0	0	1	1996	0	0	1	1387	0	0	0	0	0	0	0	0	0	0	0	0	0	264	0	0	0	0	0	0	0	0	0	0	0	1	0	7	3	0	110	99	0	0	0	0
Bacteria;__Bacteroidetes;__Bacteroidia;__Bacteroidales;__Prevotellaceae;__Prevotella;__Prevotella salivae	0	0	0	0	4	1	0	0	6	4877	0	18	0	0	8	0	0	0	0	0	4	0	0	9	45	0	779	0	0	1	0	6	0	0	0	1	0	222	884	0	20	0	0	0	0	0	1	0	0
Bacteria;__Actinobacteria;__;__;__;__Adlercreutzia;__Adlercreutzia equolifaciens	0	0	0	0	0	0	1	0	145	103	0	140	165	0	0	0	0	0	0	0	99	0	0	0	391	0	273	539	1	0	0	0	0	155	0	1	0	22	0	0	0	637	0	43	164	1	1	0	0
;__;__;__;__;__;__	0	0	0	0	0	0	0	0	0	0	0	0	0	0	2	0	2	0	0	0	0	0	0	0	0	0	0	0	0	0	0	0	0	0	0	0	1	0	0	0	5	0	0	0	0	48	0	0	0
Bacteria;__Actinobacteria;__;__;__Corynebacteriaceae;__Corynebacterium;__Corynebacterium vitaeruminis	0	0	0	0	0	0	0	0	0	0	0	0	0	0	0	0	0	10	0	0	0	0	12	0	0	8	0	0	0	3912	6	0	18	0	0	0	0	0	0	0	0	0	0	0	0	0	0	0	0
Bacteria;__Bacteroidetes;__Bacteroidia;__Bacteroidales;__Porphyromonadaceae;__;__Muribaculum intestinale	0	0	0	0	0	0	0	0	0	0	0	0	4	0	6	0	0	0	0	0	0	0	0	0	0	0	0	0	0	0	0	0	0	0	0	88	0	5	8	0	9	0	0	1085	0	64	0	0	0
Bacteria;__Bacteroidetes;__Bacteroidia;__Bacteroidales;__Porphyromonadaceae;__Parabacteroides;__Parabacteroides goldsteinii	8	0	25	0	0	0	0	0	0	0	726	0	2	382	0	103	0	35	24	200	0	15	312	427	6	245	125	29	269	24	224	0	90	0	16	0	0	133	1510	1	1	0	0	39	75	0	5	0	0
Bacteria;__Firmicutes;__Negativicutes;__;__Veillonellaceae;__Dialister;__Dialister micraerophilus	0	0	6	0	0	0	0	0	200	74	0	64	84	96	7	0	0	0	0	0	375	0	0	0	35	0	385	166	42	0	0	37	0	161	508	189	33	118	207	0	539	1115	0	499	383	3	0	0	0
Bacteria;__Proteobacteria;__Epsilonproteobacteria;__Campylobacterales;__Campylobacteraceae;__Campylobacter;__Campylobacter ureolyticus	0	0	2	0	0	0	0	0	0	0	0	0	0	0	10	0	0	0	0	0	40	0	0	0	0	0	0	2	474	57	0	1	0	0	0	0	0	115	651	0	73	0	0	121	0	2	0	0	0
Bacteria;__Firmicutes;__Bacilli;__Lactobacillales;__Carnobacteriaceae;__Granulicatella;__Granulicatella elegans	0	0	0	0	8	0	0	0	0	0	0	4	0	0	0	0	0	0	0	0	0	0	0	0	0	0	0	0	0	0	0	0	0	0	0	0	0	15	0	0	0	3381	0	42	0	0	0	0	0
Bacteria;__Firmicutes;__Clostridia;__Clostridiales;__Lachnospiraceae;__Moryella;__Moryella indoligenes	0	0	0	0	0	0	0	0	0	0	0	0	1	0	0	0	0	0	0	0	0	0	0	0	0	0	0	0	0	0	0	0	0	5	0	26	0	2333	0	0	1	0	0	6	84	0	0	0	0
Bacteria;__Proteobacteria;__Betaproteobacteria;__Burkholderiales;__Alcaligenaceae;__Achromobacter;__Achromobacter aegrifaciens	0	113	76	0	0	0	321	1157	71	0	0	0	0	0	1379	0	0	0	0	0	0	144	0	0	0	0	13	0	0	0	0	0	0	0	0	0	0	0	0	0	0	0	177	0	0	0	0	0	0
Bacteria;__Firmicutes;__;__;__;__Peptoniphilus;__Peptoniphilus duerdenii	0	0	0	0	0	0	0	0	0	0	0	0	0	0	2	0	0	0	0	0	2	0	0	0	0	0	0	1	583	121	0	0	0	0	0	0	0	609	150	0	2	0	0	11	0	0	94	0	0
Bacteria;__Bacteroidetes;__;__Flavobacteriales;__Flavobacteriaceae;__;__Cloacibacterium normanense	0	9	0	0	0	0	0	0	0	0	0	0	0	15	0	0	0	377	0	0	0	0	0	0	0	14	0	2	0	3666	0	0	32	1	0	0	0	0	0	0	0	0	25	0	0	47	0	0	0
Bacteria;__Proteobacteria;__Epsilonproteobacteria;__Campylobacterales;__Campylobacteraceae;__Campylobacter;__Campylobacter showae	0	0	0	0	0	0	0	0	0	0	0	0	0	0	0	0	0	1	0	18	0	0	0	0	0	0	0	0	0	0	0	0	0	0	0	0	0	0	0	0	2	0	0	1659	0	1	0	0	0
Bacteria;__Firmicutes;__Clostridia;__Clostridiales;__Peptostreptococcaceae;__Peptostreptococcus;__Peptostreptococcus anaerobius	0	0	0	0	0	0	0	0	2	0	0	0	0	3	9	0	0	0	0	0	152	0	4	0	0	0	0	46	0	1	0	56	0	0	0	91	0	2	0	12	662	0	0	895	522	13	0	0	0
Bacteria;__Firmicutes;__;__;__;__Anaerococcus;__Anaerococcus prevotii	0	0	0	0	0	0	0	0	0	0	0	16	3	150	0	0	0	0	0	43	127	0	0	0	0	0	4	204	109	128	0	0	0	1	6	36	0	1152	46	0	705	0	24	166	1355	2	0	0	0
Bacteria;__Bacteroidetes;__Bacteroidia;__Bacteroidales;__Prevotellaceae;__Prevotella;__Prevotella amnii	0	0	0	0	0	0	0	0	0	0	0	0	0	0	0	0	0	0	0	0	0	0	0	0	0	0	2955	0	0	0	0	0	0	0	0	0	0	0	0	0	0	0	0	0	0	0	0	0	0
Bacteria;__Firmicutes;__;__Erysipelotrichales;__Erysipelotrichaceae;__Bulleidia;__Bulleidia extructa	0	0	0	0	0	0	0	0	19	0	1	1	23	0	0	0	0	0	0	0	40	0	0	0	0	0	50	16	0	0	0	0	0	65	0	0	0	0	1	0	918	0	0	1585	1326	2	0	0	0
Bacteria;__Firmicutes;__Negativicutes;__;__Veillonellaceae;__Dialister;__Dialister pneumosintes	0	0	0	1	0	0	0	0	0	0	0	0	0	0	2	0	1	0	0	0	0	0	0	0	0	0	0	0	0	0	0	0	0	0	0	0	0	0	0	0	67	0	0	0	0	19	0	0	0
Bacteria;__Proteobacteria;__Betaproteobacteria;__Burkholderiales;__Burkholderiaceae;__Pandoraea;__Pandoraea sputorum	0	0	0	0	0	0	0	0	0	0	0	0	0	0	0	0	0	0	0	0	0	0	0	0	0	0	0	0	2335	0	0	0	0	0	0	0	0	0	0	0	0	0	0	0	0	0	0	0	0
Bacteria;__Bacteroidetes;__Bacteroidia;__Bacteroidales;__Porphyromonadaceae;__Porphyromonas;__Porphyromonas somerae	0	0	0	0	0	0	0	0	0	0	0	0	0	0	0	0	0	0	0	0	0	0	0	0	0	0	1	0	429	0	0	0	0	0	0	0	0	3411	0	0	0	0	0	0	0	0	0	0	0
Bacteria;__Proteobacteria;__Betaproteobacteria;__Burkholderiales;__Comamonadaceae;__Variovorax;__Variovorax paradoxus	0	200	82	0	0	0	178	393	13	0	0	0	0	0	995	0	0	0	0	0	0	43	0	0	0	0	12	0	25	0	0	0	0	0	1	0	0	0	0	0	1	0	49	0	0	1	0	0	0
Bacteria;__Firmicutes;__;__;__;__Anaerococcus;__Anaerococcus vaginalis	0	0	0	0	0	0	749	0	0	1	0	0	0	0	0	0	0	0	0	0	1	0	0	0	0	0	0	0	10	254	0	0	0	0	68	0	0	117	33	13	0	0	0	75	0	0	0	16	0
Bacteria;__Actinobacteria;__;__;__Micrococcaceae;__Rothia;__Rothia mucilaginosa	0	0	0	0	0	0	0	72	1	0	0	0	0	0	0	0	0	0	0	0	0	0	0	0	0	0	0	0	0	0	0	0	0	0	0	1	0	0	0	0	0	0	2080	0	0	0	0	0	0
Bacteria;__Proteobacteria;__Gammaproteobacteria;__Pasteurellales;__Pasteurellaceae;__Haemophilus;__Haemophilus parainfluenzae	0	0	0	0	0	0	0	13	0	1	0	0	0	3	0	0	0	0	0	0	0	0	9	0	0	74	0	0	0	46	0	0	31	0	0	3	0	0	66	0	0	0	4099	11	0	0	1	0	0
Bacteria;__Firmicutes;__Bacilli;__Lactobacillales;__Lactobacillaceae;__Lactobacillus;__Lactobacillus fermentum	6	16	61	0	44	7	9	559	11	0	0	2	0	0	359	0	19	0	0	0	0	0	0	0	0	0	0	0	0	0	0	0	0	0	0	1	6	0	0	0	20	8	119	0	0	112	1029	0	237
Bacteria;__Firmicutes;__;__Erysipelotrichales;__Erysipelotrichaceae;__Bulleidia;__Bulleidia extructa	0	0	0	0	0	0	0	0	0	0	0	0	0	0	1	0	0	0	0	0	0	0	0	0	0	0	0	0	0	0	0	0	0	0	0	0	0	0	0	0	1828	0	0	0	0	2	0	0	0
Bacteria;__Firmicutes;__;__;__;__;__Parvimonas micra	0	0	0	0	0	0	0	0	34	2	0	3	28	0	0	0	0	0	0	0	227	0	0	0	33	0	37	7	0	0	0	15	0	79	0	1	0	0	0	0	2	0	0	9	84	0	0	0	0
Bacteria;__Actinobacteria;__;__Bifidobacteriales;__Bifidobacteriaceae;__Bifidobacterium;__Bifidobacterium pseudocatenulatum	1	0	0	0	6	0	0	0	0	0	0	0	2	46	0	0	0	21	0	75	0	0	38	4	0	0	1	5	73	245	19	0	34	0	0	0	0	10	1240	0	1	1	0	9	14	0	45	0	0
Bacteria;__Firmicutes;__Bacilli;__Lactobacillales;__Streptococcaceae;__Streptococcus;__Streptococcus dentisani	0	10	0	0	6	0	0	120	0	0	10	0	0	0	261	2	0	20	0	0	0	2	9	0	0	78	0	0	0	0	5	0	12	0	1	1	0	0	0	0	0	26	2429	0	0	0	15	0	0
Bacteria;__Firmicutes;__Clostridia;__Clostridiales;__Lachnospiraceae;__Catonella;__Catonella morbi	0	0	0	0	0	0	0	0	0	0	0	1	0	0	0	0	0	0	0	0	0	0	0	0	0	0	0	0	0	0	0	0	0	0	0	23	0	0	0	0	5	0	0	0	0	4	0	0	0
Bacteria;__Actinobacteria;__;__;__Nocardiaceae;__Rhodococcus;__Rhodococcus cerastii	0	0	60	0	0	0	42	150	25	0	28	0	0	1190	0	0	0	0	0	0	0	27	0	0	0	0	0	3	0	0	0	0	0	0	0	0	0	21	0	0	0	0	0	0	0	0	0	0	0
;__;__;__;__;__;__	0	0	0	0	0	0	0	0	0	0	0	0	698	0	0	0	0	0	0	0	0	0	0	0	0	0	284	0	0	0	0	0	0	570	0	0	0	0	0	0	0	0	0	0	276	0	0	0	0
Bacteria;__Firmicutes;__;__;__;__;__Ezakiella peruensis	0	0	0	0	0	0	0	0	0	0	0	0	0	0	0	0	0	0	0	0	0	0	0	0	0	0	0	0	0	0	0	0	0	0	0	0	0	818	0	0	0	0	0	0	0	0	5	0	0
Bacteria;__Firmicutes;__;__;__;__;__[Bacteroides] coagulans	0	0	0	0	0	0	0	0	0	0	0	0	0	0	7	0	0	0	0	0	0	0	0	0	0	0	0	0	332	0	0	0	0	0	2	104	0	260	383	17	0	0	0	0	0	0	0	0	0
Bacteria;__Verrucomicrobia;__Verrucomicrobiae;__Verrucomicrobiales;__;__Akkermansia;__Akkermansia muciniphila	0	0	0	0	0	0	0	0	0	0	350	0	4	110	0	15	0	36	0	32	0	0	35	157	3	100	80	20	46	0	100	0	79	0	0	0	0	168	537	70	0	0	0	69	0	0	0	0	0
Bacteria;__Proteobacteria;__Betaproteobacteria;__Burkholderiales;__Comamonadaceae;__Acidovorax;__Acidovorax radicis	0	0	0	0	0	0	0	0	0	0	7	0	0	1273	0	0	0	8	0	0	0	0	0	0	0	0	0	1	0	0	0	0	0	0	0	0	0	0	0	0	0	0	0	0	0	0	0	0	0
Bacteria;__Actinobacteria;__;__Actinomycetales;__Actinomycetaceae;__Arcanobacterium;__Arcanobacterium hippocoleae	0	0	0	0	0	0	0	0	0	0	0	0	81	0	0	0	0	0	0	0	0	0	0	0	0	0	4	0	80	0	0	0	0	0	0	0	0	935	0	21	0	0	0	0	63	0	0	0	0
Bacteria;__Firmicutes;__Bacilli;__Lactobacillales;__Enterococcaceae;__Enterococcus;__Enterococcus hirae	3	1	17	0	7	8	4	278	3	0	0	0	0	112	43	7	4	0	0	47	0	0	0	0	0	1	0	0	3	104	8	0	3	0	0	0	4	0	907	0	7	0	132	3	0	19	187	0	46
Bacteria;__Firmicutes;__;__;__;__Peptoniphilus;__Peptoniphilus coxii	0	0	0	0	0	0	637	0	0	0	0	0	0	0	0	0	0	0	0	0	5	0	0	0	0	0	0	0	61	0	0	17	0	0	9	0	0	111	15	0	24	0	0	0	0	0	0	0	0
Bacteria;__Actinobacteria;__;__Actinomycetales;__Actinomycetaceae;__Mobiluncus;__Mobiluncus mulieris	0	0	0	0	0	0	0	0	0	0	0	0	22	0	0	0	0	0	0	0	0	0	0	0	0	0	1368	14	139	0	0	0	0	13	0	9	0	103	26	0	40	0	0	0	2	2	0	0	0
Bacteria;__Actinobacteria;__;__;__Propionibacteriaceae;__;__Propionibacterium acnes	1	13	1	0	17	3	3	72	2	0	111	0	1	134	29	73	0	13	15	33	11	4	46	6	0	14	3	1	12	52	40	0	17	0	0	0	1	9	94	6	0	2	27	58	37	14	32	0	3
Bacteria;__Firmicutes;__Bacilli;__Lactobacillales;__Lactobacillaceae;__Lactobacillus;__Lactobacillus gasseri	0	1	0	0	0	12	1473	0	0	0	0	0	0	0	0	2	17	0	1	0	11	0	3	0	0	0	0	1	3	0	0	0	1	0	0	0	0	2	0	0	0	0	0	8	0	0	23	0	0
Bacteria;__Bacteroidetes;__Bacteroidia;__Bacteroidales;__Porphyromonadaceae;__Porphyromonas;__Porphyromonas bennonis	0	0	0	0	0	0	0	0	0	0	0	0	0	0	0	0	0	0	0	0	0	0	0	0	0	0	0	0	1663	0	0	0	0	0	0	0	0	0	0	0	0	0	0	1	0	0	0	0	0
Bacteria;__Firmicutes;__Clostridia;__Clostridiales;__Peptostreptococcaceae;__Filifactor;__Filifactor alocis	0	0	0	0	0	0	0	0	0	0	0	0	0	0	0	0	0	0	0	0	0	0	0	0	0	0	0	0	0	0	0	0	0	0	0	0	0	0	0	0	29	0	0	0	0	2	0	0	0
Bacteria;__Proteobacteria;__Betaproteobacteria;__Neisseriales;__Neisseriaceae;__Neisseria;__Neisseria perflava	0	1	0	0	0	0	0	0	0	0	0	0	0	0	0	0	0	0	0	0	0	0	3	0	0	0	0	0	0	0	0	0	0	0	0	0	0	0	0	0	0	1	858	0	0	0	0	0	0
Bacteria;__Cyanobacteria;__;__Oscillatoriales;__;__;__Aerosakkonema funiforme	0	0	0	0	0	0	0	0	0	0	0	0	0	168	0	0	0	0	0	0	0	0	3	0	0	2	0	0	0	0	786	0	3	0	0	0	0	0	0	12	0	0	0	9	0	0	42	0	0
Bacteria;__Firmicutes;__Clostridia;__Clostridiales;__;__;__Defluviitalea saccharophila	0	0	0	0	0	0	0	0	0	0	0	0	0	0	0	0	0	1	0	0	0	0	0	1	0	0	0	0	0	0	0	0	0	0	0	0	0	0	0	0	0	0	0	784	0	0	0	0	0
Bacteria;__Proteobacteria;__Gammaproteobacteria;__Pseudomonadales;__Moraxellaceae;__;__Moraxella osloensis	0	4	0	0	0	0	0	0	0	0	27	0	0	5	657	0	0	14	0	0	0	0	233	0	0	0	0	2	0	0	19	2	0	0	0	0	0	23	81	0	0	0	0	4	6	1	0	0	0
Bacteria;__Proteobacteria;__Betaproteobacteria;__Neisseriales;__Neisseriaceae;__Neisseria;__Neisseria mucosa	0	0	0	0	8	0	0	4	0	0	0	0	0	0	0	0	0	0	0	0	0	0	7	0	0	0	0	0	0	0	0	0	0	0	0	1	0	0	0	0	0	0	866	0	0	0	0	0	0
Bacteria;__Firmicutes;__;__;__;__Peptoniphilus;__Peptoniphilus lacrimalis	0	0	0	0	0	0	1	0	45	0	0	1	50	0	13	0	0	0	0	0	0	0	0	0	0	0	0	0	35	0	0	79	0	0	0	8	0	156	33	0	140	0	0	7	0	0	0	0	0
Bacteria;__Firmicutes;__Bacilli;__Bacillales;__;__Gemella;__Gemella asaccharolytica	0	0	0	0	0	0	0	0	0	0	0	15	24	0	0	0	0	0	0	0	476	0	0	0	1	0	0	2	0	0	0	0	0	0	0	0	0	0	140	0	0	0	0	0	0	0	0	0	0
Bacteria;__Proteobacteria;__Gammaproteobacteria;__Pseudomonadales;__Pseudomonadaceae;__Pseudomonas;__Pseudomonas glareae	0	0	0	0	0	0	0	0	0	0	13	0	0	789	0	15	0	14	16	48	0	0	0	6	1	20	1	0	0	93	14	0	1	0	0	0	0	17	41	1	0	0	0	2	4	0	0	11	0
Bacteria;__Proteobacteria;__Betaproteobacteria;__Burkholderiales;__Sutterellaceae;__Sutterella;__Sutterella wadsworthensis	0	0	0	0	0	0	0	0	0	0	0	0	0	0	0	0	0	0	0	189	0	0	0	0	0	0	0	0	0	0	11	2	0	0	0	0	0	0	0	0	557	0	0	0	0	0	0	0	0
Bacteria;__Firmicutes;__Clostridia;__Clostridiales;__Peptostreptococcaceae;__;__Romboutsia timonensis	0	0	0	0	0	0	0	0	0	0	27	0	0	42	0	0	0	0	0	0	0	0	0	9	0	4	5	2	6	157	16	0	0	0	0	0	0	0	279	0	0	0	0	7	0	0	32	0	0
Bacteria;__Firmicutes;__Negativicutes;__;__Veillonellaceae;__Dialister;__Dialister propionicifaciens	0	0	0	0	0	0	260	0	0	0	0	0	0	0	41	0	0	0	0	0	54	0	0	1	0	0	0	0	951	0	0	0	0	0	0	0	0	788	12	0	104	0	0	2	0	0	0	0	0
Bacteria;__Firmicutes;__Negativicutes;__;__Veillonellaceae;__Veillonella;__Veillonella montpellierensis	0	0	0	0	0	0	0	0	0	9	0	4	0	0	0	0	0	0	0	0	82	0	0	0	19	0	0	0	0	0	0	0	1077	0	0	0	0	0	20	0	0	0	42	37	0	0	0	0	0
Bacteria;__Firmicutes;__Bacilli;__Lactobacillales;__Lactobacillaceae;__Lactobacillus;__Lactobacillus plantarum	2	1	3	0	3	0	10	4	0	0	0	0	0	3	16	0	3	0	0	0	0	0	0	0	0	0	0	0	0	261	0	0	0	0	0	0	0	0	22	1	0	0	10	0	0	0	123	0	0
Bacteria;__Proteobacteria;__Betaproteobacteria;__Burkholderiales;__Sutterellaceae;__Sutterella;__Sutterella stercoricanis	0	0	0	0	0	0	0	0	0	0	0	0	0	0	0	0	0	0	0	0	0	0	0	0	0	3	0	0	0	0	0	0	0	0	0	3	0	0	29	0	438	0	0	0	0	1	0	0	0
Bacteria;__Tenericutes;__Mollicutes;__;__Mycoplasmataceae;__Mycoplasma;__Mycoplasma spermatophilum	0	0	0	0	0	0	0	0	0	0	0	0	0	0	0	0	0	0	0	0	0	0	0	0	0	0	0	1	0	0	0	0	0	0	0	0	0	849	0	0	0	0	0	0	0	0	0	0	0
Bacteria;__Actinobacteria;__;__;__Gordoniaceae;__Gordonia;__Gordonia terrae	0	0	0	0	0	0	0	0	0	0	13	0	4	0	0	449	0	0	13	28	0	0	3	13	0	0	0	2	0	36	0	0	1	0	0	0	0	8	210	0	0	0	0	17	9	4	0	0	0
;__;__;__;__;__;__	0	0	0	0	0	0	0	0	0	0	0	0	0	0	1	0	1	0	0	0	0	0	0	0	0	0	0	0	0	0	0	0	0	0	0	1	0	0	0	0	1	0	0	0	0	5	0	0	0
Bacteria;__Firmicutes;__Bacilli;__Lactobacillales;__Streptococcaceae;__Streptococcus;__Streptococcus thermophilus	0	2	0	0	4	0	0	66	0	0	0	0	0	84	3	0	0	0	0	620	0	1	21	0	0	0	0	0	0	31	3	0	2	0	0	0	0	0	0	0	0	0	21	10	0	0	17	0	0
Bacteria;__Firmicutes;__Clostridia;__Clostridiales;__Lachnospiraceae;__;__Eubacterium rectale	0	0	0	0	0	0	0	0	1	0	33	0	0	12	2	10	0	0	0	0	0	0	0	0	0	5	1	1	0	151	6	0	21	0	0	0	0	51	43	0	0	0	0	5	0	7	0	12	0
Bacteria;__Bacteroidetes;__Bacteroidia;__Bacteroidales;__Prevotellaceae;__;__Alloprevotella rava	0	0	0	0	0	0	0	0	0	0	0	0	0	0	0	0	0	0	0	0	0	0	0	0	0	0	0	0	0	0	0	0	0	0	0	1	0	0	1	0	0	0	59	457	0	0	0	0	0
Bacteria;__Bacteroidetes;__Bacteroidia;__Bacteroidales;__Prevotellaceae;__Prevotella;__Prevotella buccalis	0	0	0	0	0	0	0	0	0	0	0	0	829	0	0	0	0	0	0	0	0	0	0	0	0	0	0	203	66	6	0	50	0	0	6	38	0	12	188	0	126	0	0	0	25	1	0	0	0
Bacteria;__Firmicutes;__Clostridia;__Clostridiales;__Peptostreptococcaceae;__Filifactor;__Filifactor alocis	0	0	0	0	0	0	0	0	0	0	0	0	0	0	0	0	0	0	0	0	0	0	0	0	0	0	0	0	0	0	0	0	0	0	0	178	0	0	0	0	0	0	0	174	0	0	0	0	0
Bacteria;__Firmicutes;__;__;__;__Peptoniphilus;__Peptoniphilus koenoeneniae	0	0	0	0	0	0	0	0	0	0	0	0	0	0	0	0	0	0	0	0	0	0	0	0	0	0	0	0	80	0	0	52	0	0	0	79	0	130	59	0	6	0	0	0	17	0	0	0	0
Bacteria;__Firmicutes;__Bacilli;__Bacillales;__Staphylococcaceae;__Staphylococcus;__Staphylococcus aureus	3	10	1	0	1	0	7	0	1	0	8	2	0	14	51	12	0	4	4	18	0	0	25	1	0	0	1	0	3	109	0	0	5	0	34	0	0	0	57	0	4	325	7	37	6	22	1	89	3
Bacteria;__Proteobacteria;__Gammaproteobacteria;__Pseudomonadales;__Pseudomonadaceae;__Pseudomonas;__Pseudomonas azotoformans	0	0	0	0	0	0	0	0	0	0	31	0	0	31	0	67	0	43	16	8	13	7	12	8	0	36	2	0	20	60	31	1	19	0	18	0	0	22	61	6	0	0	0	1	3	0	0	48	0
Bacteria;__Actinobacteria;__;__Coriobacteriales;__Coriobacteriaceae;__Collinsella;__Collinsella aerofaciens	0	0	0	0	0	0	0	0	0	0	17	0	0	0	0	0	0	0	0	0	0	0	9	0	0	9	1	0	0	0	6	0	7	0	0	0	0	10	206	0	0	0	0	0	8	0	0	0	0
Bacteria;__Firmicutes;__;__;__;__Peptoniphilus;__Peptoniphilus tyrrelliae	0	0	0	0	1	0	0	0	0	0	0	0	0	0	0	0	0	0	0	0	0	0	0	0	0	0	0	0	0	0	0	0	0	0	0	0	1	0	0	0	0	0	0	0	0	0	0	0	230
Bacteria;__Bacteroidetes;__;__Flavobacteriales;__Flavobacteriaceae;__Chryseobacterium;__Chryseobacterium koreense	0	0	0	0	0	0	0	0	0	0	0	0	0	118	0	88	0	0	0	0	0	9	0	51	0	0	3	5	0	67	0	1	60	0	0	0	0	0	0	0	0	0	0	0	0	0	0	0	0
Bacteria;__Firmicutes;__Clostridia;__Clostridiales;__Lachnospiraceae;__;__[Clostridium] clostridioforme	0	0	0	0	0	0	0	0	0	0	0	0	0	0	0	0	0	0	0	0	0	0	0	0	0	0	0	0	0	0	0	0	0	0	0	34	0	0	0	0	112	0	0	0	0	3	0	0	0
Bacteria;__Firmicutes;__Clostridia;__Clostridiales;__Lachnospiraceae;__Moryella;__Moryella indoligenes	0	0	0	0	0	0	0	0	0	0	0	0	0	0	0	0	0	0	0	0	0	0	0	0	0	0	0	0	0	0	0	0	0	0	0	318	0	79	0	0	0	0	0	0	0	1	0	0	0
Bacteria;__Bacteroidetes;__Bacteroidia;__Bacteroidales;__Prevotellaceae;__Prevotella;__Prevotella dentalis	0	0	0	0	0	0	0	0	0	0	0	0	0	0	0	0	0	0	0	0	0	0	0	0	0	0	0	0	0	444	0	0	0	0	0	0	0	0	0	0	0	0	0	0	0	0	0	0	0
Bacteria;__Actinobacteria;__;__;__Dietziaceae;__Dietzia;__Dietzia alimentaria	3	6	1	0	6	0	27	2	5	0	0	0	0	24	4	17	0	2	0	0	0	0	13	0	0	0	2	1	34	96	0	0	27	0	0	0	0	0	173	0	0	1	3	28	0	7	77	34	3
Bacteria;__Fusobacteria;__;__Fusobacteriales;__Fusobacteriaceae;__Fusobacterium;__Fusobacterium nucleatum	0	6	0	0	0	0	0	0	0	0	0	1	0	0	26	0	0	0	0	0	0	0	0	0	0	0	0	0	176	64	0	0	0	0	0	24	0	0	82	0	10	0	158	1	0	0	0	0	0
Bacteria;__Proteobacteria;__Betaproteobacteria;__Burkholderiales;__Burkholderiaceae;__Ralstonia;__Ralstonia pickettii	102	89	84	23	0	5	0	0	0	0	0	3	0	0	0	0	0	0	0	0	0	0	0	0	0	0	0	0	0	0	0	0	0	0	0	0	0	0	0	0	12	4	28	0	0	0	0	0	0
Bacteria;__Firmicutes;__Bacilli;__Bacillales;__Bacillaceae;__Bacillus;__Bacillus circulans	0	0	0	0	0	0	0	0	0	0	0	0	0	0	0	0	0	0	0	0	0	0	0	0	0	0	0	0	0	358	0	0	0	0	0	0	0	0	22	0	0	0	0	0	0	0	0	0	0
Bacteria;__Firmicutes;__Clostridia;__Clostridiales;__Ruminococcaceae;__Faecalibacterium;__Faecalibacterium prausnitzii	0	0	0	0	0	0	0	0	0	0	2	0	0	40	42	14	0	13	0	244	0	0	0	10	0	11	0	2	3	122	24	0	43	0	0	0	0	98	19	0	0	0	0	70	0	9	0	0	0
Bacteria;__Proteobacteria;__Gammaproteobacteria;__Pseudomonadales;__Moraxellaceae;__Acinetobacter;__Acinetobacter johnsonii	0	0	0	0	0	0	0	0	0	0	0	0	1	20	0	492	0	0	0	0	0	2	110	0	0	0	0	0	0	49	0	0	0	0	0	0	0	0	0	0	0	0	0	3	0	0	0	0	0
Bacteria;__Bacteroidetes;__Bacteroidia;__Bacteroidales;__Porphyromonadaceae;__Porphyromonas;__Porphyromonas endodontalis	0	0	0	0	0	0	0	44	0	0	0	0	0	0	0	0	0	0	0	0	0	0	0	0	0	0	0	0	0	0	0	0	0	0	0	0	0	0	0	0	151	0	0	0	0	1	0	0	0
Bacteria;__Firmicutes;__Clostridia;__Clostridiales;__Ruminococcaceae;__Ruminococcus;__Ruminococcus bromii	0	0	0	0	0	0	0	0	0	0	3	0	0	60	0	7	0	0	0	0	0	0	2	12	0	3	4	0	28	61	8	0	53	0	0	0	0	148	0	0	0	0	0	19	27	0	0	0	0
Bacteria;__Actinobacteria;__;__;__Promicromonosporaceae;__Isoptericola;__Isoptericola hypogeus	0	0	0	0	0	0	0	0	0	0	0	0	0	0	0	0	0	0	0	0	0	0	0	0	0	0	0	0	0	553	0	0	0	0	0	0	0	0	0	0	0	0	0	0	0	0	0	0	0
Bacteria;__Bacteroidetes;__Bacteroidia;__Bacteroidales;__Porphyromonadaceae;__Parabacteroides;__Parabacteroides goldsteinii	0	0	0	0	0	0	0	0	0	0	0	0	0	0	0	0	0	0	0	176	0	0	0	0	0	0	0	0	0	0	0	0	0	0	0	0	0	0	0	0	0	0	0	0	0	0	0	0	0
Bacteria;__Bacteroidetes;__Bacteroidia;__Bacteroidales;__Prevotellaceae;__Prevotella;__Prevotella melaninogenica	0	0	0	0	0	0	0	23	0	0	0	0	0	0	0	0	0	0	0	0	0	0	0	0	0	0	0	0	0	0	0	0	0	0	0	0	0	0	0	0	0	0	321	0	0	0	0	0	0
Bacteria;__Actinobacteria;__;__;__Corynebacteriaceae;__Corynebacterium;__Corynebacterium tuberculostearicum	0	2	0	0	4	0	0	0	0	0	0	0	0	10	33	0	0	0	0	3	7	0	77	4	0	0	0	0	65	140	0	0	0	0	0	0	0	0	3	0	0	1	0	0	12	4	0	0	0
Bacteria;__Firmicutes;__;__;__;__;__Parvimonas micra	0	0	0	0	0	0	0	0	0	0	0	0	0	0	0	0	0	0	0	0	0	0	0	0	0	0	0	0	0	0	0	0	0	0	0	155	0	39	0	0	0	0	0	5	0	0	0	0	0
Bacteria;__Proteobacteria;__Betaproteobacteria;__Burkholderiales;__Sutterellaceae;__;__Parasutterella excrementihominis	0	0	0	0	0	0	0	0	0	0	0	0	0	0	0	0	0	0	29	0	0	1	1	26	0	12	7	0	0	82	0	0	16	0	0	0	0	0	276	0	0	0	0	5	0	0	0	0	0
Bacteria;__Firmicutes;__Bacilli;__Bacillales;__Bacillaceae;__Bacillus;__Bacillus idriensis	0	0	0	0	0	0	0	0	0	0	0	0	0	0	0	0	0	7	0	0	0	0	0	0	0	0	0	0	0	298	0	0	0	0	0	0	0	0	0	0	0	0	0	0	0	0	0	0	0
Bacteria;__Firmicutes;__Clostridia;__Clostridiales;__;__Howardella;__Howardella ureilytica	0	0	0	0	0	0	0	0	6	2	0	13	17	28	13	0	0	0	0	0	124	0	0	0	0	0	19	1	0	0	0	2	0	5	7	1	0	0	0	0	0	0	0	35	24	0	0	0	0
Bacteria;__Actinobacteria;__;__;__Micrococcaceae;__Micrococcus;__Micrococcus luteus	1	0	0	0	0	0	4	47	2	0	0	0	0	0	79	15	0	0	0	60	0	0	11	8	0	0	0	0	2	27	5	0	3	0	0	0	0	0	0	0	0	0	0	0	0	3	0	0	7
Bacteria;__Proteobacteria;__Alphaproteobacteria;__;__;__Candidatus Pelagibacter;__Candidatus Pelagibacter	0	6	0	0	0	2	0	97	0	0	0	0	0	0	18	0	0	0	0	0	0	0	0	0	0	0	0	0	0	0	0	0	0	0	0	0	0	0	0	0	0	0	55	0	0	7	16	0	0
Bacteria;__Proteobacteria;__Betaproteobacteria;__Burkholderiales;__Comamonadaceae;__Delftia;__Delftia tsuruhatensis	0	0	0	0	1	0	0	0	0	0	40	0	0	11	0	0	0	12	13	145	2	0	19	1	186	44	0	0	0	54	9	0	0	0	2	0	0	8	0	0	0	0	0	3	0	0	0	66	0
Bacteria;__Bacteroidetes;__;__;__;__Sediminibacterium;__Sediminibacterium goheungense	0	0	0	0	0	0	0	0	0	0	0	0	0	0	0	0	0	0	0	0	0	0	0	0	0	0	0	0	0	125	0	0	0	0	0	0	0	0	0	0	0	0	0	0	0	0	0	0	0
Bacteria;__Firmicutes;__Clostridia;__Clostridiales;__Ruminococcaceae;__Ruminococcus;__Ruminococcus champanellensis	0	0	0	0	0	0	0	0	0	0	84	0	0	12	0	22	0	0	0	101	0	0	16	14	0	7	10	1	16	0	0	0	6	0	0	0	0	6	15	0	0	0	0	0	0	0	0	0	0
Bacteria;__Proteobacteria;__Gammaproteobacteria;__Pseudomonadales;__Moraxellaceae;__Acinetobacter;__Acinetobacter seohaensis	0	0	0	0	0	0	0	0	0	0	0	0	0	0	0	0	0	0	0	0	0	0	1	0	0	0	0	1	0	175	0	0	0	0	0	0	0	0	63	0	0	0	0	0	0	0	0	0	0
Bacteria;__Firmicutes;__Bacilli;__Lactobacillales;__Lactobacillaceae;__Lactobacillus;__Lactobacillus fermentum	0	0	2	0	0	6	0	184	0	0	0	0	0	0	0	0	1	0	0	0	0	0	0	0	0	0	0	0	0	0	0	0	0	0	0	0	0	0	0	0	5	0	12	0	0	0	198	0	2
Bacteria;__Firmicutes;__Clostridia;__Clostridiales;__Lachnospiraceae;__Coprococcus;__Coprococcus comes	0	0	0	0	0	0	0	0	0	0	0	0	0	0	0	0	0	0	0	0	0	0	0	0	0	0	0	0	0	93	10	0	0	0	0	0	0	0	13	0	0	0	0	0	0	0	0	0	0
Bacteria;__Bacteroidetes;__Bacteroidia;__Bacteroidales;__Prevotellaceae;__Prevotella;__Prevotella copri	0	0	0	0	0	0	0	0	0	0	152	0	0	51	0	32	0	20	4	53	0	0	22	60	0	68	0	1	24	169	64	0	34	0	0	0	0	268	95	0	0	0	47	30	7	0	0	20	0
Bacteria;__Firmicutes;__Bacilli;__Lactobacillales;__Lactobacillaceae;__Lactobacillus;__Lactobacillus fermentum	0	0	0	0	0	0	0	92	0	0	0	0	0	0	30	0	0	0	0	0	0	0	0	0	0	0	0	0	0	0	0	0	0	0	0	0	0	0	0	0	0	0	0	0	0	0	133	0	0
Bacteria;__Firmicutes;__Clostridia;__Clostridiales;__;__;__Pseudoflavonifractor capillosus	0	0	0	0	0	0	0	0	0	0	0	0	0	0	0	0	0	0	0	0	0	0	0	0	0	0	0	2	0	74	0	0	3	0	0	0	0	0	100	0	0	0	0	0	0	0	0	0	0
Bacteria;__Bacteroidetes;__Bacteroidia;__Bacteroidales;__Prevotellaceae;__Prevotella;__Prevotella intermedia	0	0	0	0	0	0	0	0	0	0	0	0	0	0	0	0	0	0	0	0	0	0	0	0	0	0	0	0	0	0	0	0	0	0	0	0	0	0	0	0	246	0	0	0	0	0	0	0	0
Bacteria;__Proteobacteria;__Alphaproteobacteria;__Sphingomonadales;__Sphingomonadaceae;__Sphingomonas;__Sphingomonas echinoides	0	0	0	0	0	0	0	8	0	0	0	0	0	75	0	0	0	0	0	0	4	2	13	0	0	0	2	0	60	0	10	0	0	0	5	0	0	1	10	0	0	0	0	0	15	0	2	1	0
Bacteria;__Chlamydiae;__;__Chlamydiales;__Chlamydiaceae;__Chlamydia;__Chlamydia trachomatis	0	0	0	0	0	0	0	0	0	0	0	0	0	0	0	0	0	0	0	0	0	0	0	0	0	4	0	0	0	0	0	0	0	0	0	0	0	0	0	0	0	0	227	21	0	0	0	0	0
Bacteria;__Bacteroidetes;__Bacteroidia;__Bacteroidales;__Bacteroidaceae;__Bacteroides;__Bacteroides vulgatus	0	0	0	0	0	0	0	0	0	0	97	0	0	19	0	0	0	1	40	0	0	0	0	5	0	10	0	2	0	0	56	0	0	0	21	0	0	0	0	0	0	0	0	14	0	0	0	20	0
Bacteria;__Firmicutes;__;__;__;__;__Parvimonas micra	0	0	0	0	0	0	0	0	0	0	0	0	0	0	0	0	0	0	0	0	0	0	0	0	0	0	0	0	0	0	0	0	0	0	0	0	0	0	0	0	0	0	0	0	0	0	0	0	76
Bacteria;__Firmicutes;__Bacilli;__Lactobacillales;__Lactobacillaceae;__Lactobacillus;__Lactobacillus modestisalitolerans	0	0	1	0	0	0	3	159	0	0	0	2	0	0	0	0	0	0	0	0	0	0	0	0	0	0	0	0	0	0	0	0	0	0	0	0	0	0	0	0	2	0	40	0	0	3	62	0	3
Bacteria;__Firmicutes;__Bacilli;__Lactobacillales;__Lactobacillaceae;__Lactobacillus;__Lactobacillus reuteri	0	0	0	1	5	50	0	0	0	0	222	0	0	0	0	0	0	93	22	0	0	0	0	79	0	0	0	0	17	36	0	0	20	0	0	0	0	0	0	0	0	0	0	14	0	0	0	0	0
Bacteria;__Bacteroidetes;__;__Flavobacteriales;__Flavobacteriaceae;__Bergeyella;__Bergeyella porcorum	0	0	0	0	0	0	0	0	0	0	0	0	0	0	0	0	0	0	0	0	0	0	0	0	0	0	0	0	0	149	0	0	42	0	0	0	0	0	0	0	0	0	0	0	0	0	0	0	0
Bacteria;__Firmicutes;__Clostridia;__Clostridiales;__Lachnospiraceae;__;__Fusicatenibacter saccharivorans	0	0	0	0	0	0	0	0	0	0	0	0	0	0	0	0	0	0	0	52	0	0	0	0	0	0	0	0	0	88	8	0	0	0	0	0	0	0	0	0	0	0	0	0	0	0	0	0	0
Bacteria;__Firmicutes;__Bacilli;__Lactobacillales;__Leuconostocaceae;__Weissella;__Weissella confusa	0	5	0	0	0	0	0	47	0	0	0	0	0	0	77	6	0	0	0	0	0	0	0	0	0	0	0	0	18	0	2	0	7	0	8	0	0	0	0	0	0	0	35	0	0	0	10	0	3
Bacteria;__Firmicutes;__Clostridia;__Clostridiales;__Clostridiaceae;__Clostridium;__Clostridium saudiense	0	0	0	0	0	0	0	0	0	0	30	0	1	15	0	0	0	0	0	0	0	0	0	0	2	0	0	0	0	0	0	0	0	0	0	0	0	6	36	0	0	0	0	0	0	18	99	0	0
;__;__;__;__;__;__	0	0	0	0	0	0	0	3	0	0	18	0	0	2	3	7	0	4	12	36	5	2	25	2	0	15	0	0	28	1	16	0	1	0	6	0	0	1	10	11	0	0	0	4	8	0	0	21	0
Bacteria;__Actinobacteria;__;__;__Propionibacteriaceae;__Propionibacterium;__Propionibacterium cyclohexanicum	0	1	0	0	0	0	0	0	0	0	0	0	0	0	0	0	0	0	0	0	0	0	0	0	0	0	0	0	0	234	0	0	5	0	0	0	0	0	15	0	0	0	0	0	0	0	0	0	0
;__;__;__;__;__;__	0	0	0	0	0	0	0	0	0	0	0	0	0	0	0	0	0	0	0	0	0	0	0	0	0	0	0	0	0	0	0	0	0	0	0	0	0	0	166	0	0	0	0	0	0	0	0	0	0
Bacteria;__Spirochaetes;__;__Spirochaetales;__Spirochaetaceae;__Treponema;__Treponema socranskii	0	0	0	0	0	0	0	0	0	0	0	0	0	0	0	0	0	0	0	0	0	0	0	0	0	0	0	0	0	0	0	0	0	0	0	1	0	319	0	0	0	0	0	0	0	0	0	0	0
Bacteria;__Firmicutes;__Clostridia;__Clostridiales;__;__;__Flintibacter butyricus	0	0	0	0	0	0	0	0	2	0	73	0	0	7	0	0	0	0	0	0	0	0	10	16	0	0	4	2	48	0	3	0	7	0	4	0	0	3	132	0	0	0	0	3	0	0	0	0	0
Bacteria;__Firmicutes;__Clostridia;__Clostridiales;__Lachnospiraceae;__;__[Clostridium] saccharolyticum	0	0	0	0	0	0	0	104	0	0	0	0	0	0	0	0	0	0	0	0	0	0	0	0	0	0	0	0	0	0	0	0	0	0	0	0	0	0	0	0	0	0	0	0	0	0	0	0	0
Bacteria;__Firmicutes;__Clostridia;__Clostridiales;__Peptostreptococcaceae;__;__Intestinibacter bartlettii	0	0	0	0	0	0	0	0	0	0	0	0	0	0	0	0	0	0	0	0	0	0	0	0	0	0	0	0	0	0	0	0	0	0	0	0	0	0	101	0	0	0	0	0	0	0	0	0	0
Bacteria;__Firmicutes;__Clostridia;__Clostridiales;__Peptostreptococcaceae;__;__[Eubacterium] yurii	0	0	0	0	0	0	0	0	0	0	0	0	0	0	0	0	0	0	0	0	0	0	0	0	0	0	0	0	0	0	0	0	0	0	0	0	0	0	0	0	0	0	0	0	0	1	0	0	0
Bacteria;__Firmicutes;__Clostridia;__Clostridiales;__Lachnospiraceae;__;__Lachnoanaerobaculum umeaense	0	0	0	0	0	0	0	0	0	0	0	0	0	0	0	0	0	0	0	0	0	0	0	0	0	0	0	0	0	0	0	0	0	0	0	0	0	0	0	0	0	0	93	0	0	0	0	0	0
Bacteria;__Firmicutes;__Negativicutes;__;__Veillonellaceae;__Negativicoccus;__Negativicoccus succinicivorans	0	0	0	0	0	0	0	0	0	0	0	0	0	0	0	0	0	0	0	0	3	0	0	0	0	0	0	0	107	0	0	0	0	0	0	0	0	0	0	0	0	0	0	0	0	0	0	0	0
Bacteria;__Firmicutes;__Bacilli;__Bacillales;__Bacillaceae;__Bacillus;__Bacillus toyonensis	0	9	0	0	0	1	0	0	0	0	0	0	0	0	149	0	0	0	0	0	0	0	0	0	0	0	0	0	0	0	0	0	0	0	0	0	0	0	0	0	0	0	60	0	0	0	0	0	0
Bacteria;__Firmicutes;__Clostridia;__Clostridiales;__Lachnospiraceae;__Coprococcus;__Coprococcus eutactus	0	0	0	0	0	0	0	0	0	0	0	0	0	6	0	0	0	0	0	0	0	0	9	4	0	0	1	0	0	91	0	0	0	0	0	0	0	0	0	0	0	0	0	0	0	0	0	0	0
;__;__;__;__;__;__	0	0	0	0	0	0	0	0	0	0	0	0	0	0	0	0	0	0	0	0	0	0	0	0	0	0	0	0	0	0	0	0	0	0	0	0	0	0	0	0	0	0	0	0	0	0	0	0	20
Bacteria;__Bacteroidetes;__Bacteroidia;__Bacteroidales;__Rikenellaceae;__Alistipes;__Alistipes putredinis	0	0	0	0	0	0	0	0	0	0	0	0	0	9	0	0	0	0	0	0	0	0	14	2	0	3	0	0	0	93	17	0	0	0	0	0	0	0	0	0	0	0	0	0	0	0	0	0	0
Bacteria;__Proteobacteria;__Alphaproteobacteria;__Rhizobiales;__Rhizobiaceae;__Shinella;__Shinella yambaruensis	0	1	1	0	0	0	1	3	0	0	0	0	0	0	8	0	0	0	0	0	0	0	0	0	0	0	0	0	0	0	0	0	0	0	0	0	0	0	0	0	0	0	6	0	0	0	0	0	0
Bacteria;__Bacteroidetes;__Bacteroidia;__Bacteroidales;__Prevotellaceae;__Prevotella;__Prevotella oris	0	0	0	0	0	0	0	0	0	0	0	0	0	0	0	0	0	0	0	148	0	0	0	0	0	0	0	0	0	0	0	0	0	0	0	0	0	0	0	0	0	0	0	0	0	0	0	0	0
Bacteria;__Bacteroidetes;__;__Flavobacteriales;__Flavobacteriaceae;__Chryseobacterium;__Chryseobacterium gambrini	0	0	0	0	0	0	0	0	0	0	0	0	0	0	0	0	0	0	0	0	0	0	117	0	0	0	0	0	0	0	0	0	0	0	0	0	0	0	0	0	0	0	0	0	0	0	0	0	0
Bacteria;__Proteobacteria;__Gammaproteobacteria;__;__;__Pantoea;__[Curtobacterium] plantarum	0	0	0	0	0	0	0	0	0	0	0	0	0	0	0	7	0	0	0	0	0	0	0	0	0	1	0	0	0	438	0	0	6	0	0	0	0	0	0	0	0	0	0	0	0	0	0	0	0
Bacteria;__Proteobacteria;__Alphaproteobacteria;__Sphingomonadales;__Sphingomonadaceae;__Blastomonas;__Blastomonas natatoria	0	0	0	0	0	0	0	14	0	0	44	0	0	26	0	17	0	0	27	0	0	0	14	0	0	0	0	0	8	0	0	0	8	0	0	0	0	0	0	0	0	0	0	0	0	0	0	0	0
Bacteria;__Actinobacteria;__;__Actinomycetales;__Actinomycetaceae;__Actinomyces;__Actinomyces turicensis	0	0	0	0	0	0	0	0	0	0	0	0	0	0	0	0	0	0	0	0	0	0	0	0	0	0	0	0	137	0	0	0	0	0	0	0	0	0	0	0	3	0	0	3	0	0	0	0	0
Bacteria;__Actinobacteria;__;__;__Dermacoccaceae;__Yimella;__Yimella lutea	0	0	0	0	0	0	0	0	16	0	0	0	0	3	12	61	0	3	0	0	0	0	0	7	0	0	1	1	18	0	0	0	0	0	0	0	0	0	82	0	0	0	0	8	0	0	0	0	0
Bacteria;__Actinobacteria;__;__Bifidobacteriales;__Bifidobacteriaceae;__Bifidobacterium;__Bifidobacterium longum	2	0	0	0	7	2	41	52	0	0	3	0	0	20	0	0	5	13	0	0	0	0	0	1	0	7	1	0	0	0	14	0	0	0	0	0	0	35	137	0	0	0	0	0	0	0	25	6	0
Bacteria;__Spirochaetes;__;__Spirochaetales;__Spirochaetaceae;__Treponema;__Treponema denticola	0	0	0	0	0	0	0	0	0	0	0	0	0	0	0	0	0	0	0	0	0	0	0	0	0	0	0	0	0	0	0	0	0	0	0	0	0	245	0	0	0	0	0	0	0	0	0	0	0
Bacteria;__Firmicutes;__;__;__;__Peptoniphilus;__Peptoniphilus koenoeneniae	0	0	0	0	0	0	0	0	0	0	0	0	0	0	0	0	0	0	0	0	0	0	0	0	0	0	0	0	0	0	0	0	0	0	0	82	0	44	0	0	0	0	0	0	0	1	0	0	0
Bacteria;__Firmicutes;__Clostridia;__Clostridiales;__Lachnospiraceae;__Catonella;__Catonella morbi	0	0	0	0	0	0	0	0	0	0	0	0	0	0	0	0	0	0	0	0	0	0	0	0	0	0	0	0	0	0	0	0	0	0	0	49	0	0	0	0	51	0	0	0	0	0	0	0	0
Bacteria;__Firmicutes;__;__Erysipelotrichales;__Erysipelotrichaceae;__Solobacterium;__Solobacterium moorei	0	0	0	0	0	0	154	0	0	0	0	0	0	0	0	0	0	0	0	0	0	0	0	0	0	0	0	0	0	0	0	4	0	0	0	0	0	0	0	0	0	0	0	0	0	1	0	0	0
Bacteria;__Bacteroidetes;__;__Sphingobacteriales;__Sphingobacteriaceae;__Solitalea;__Solitalea koreensis	0	0	0	0	0	0	0	0	0	0	0	0	0	0	0	0	0	0	0	0	0	0	0	0	0	0	0	0	0	0	0	0	0	0	0	0	0	0	167	0	0	0	0	0	0	0	0	0	0
Bacteria;__Bacteroidetes;__Bacteroidia;__Bacteroidales;__Porphyromonadaceae;__Parabacteroides;__Parabacteroides gordonii	0	0	0	0	0	0	0	0	0	0	0	0	0	0	0	0	0	0	0	0	0	0	0	0	0	0	0	0	0	146	0	0	0	0	0	0	0	0	0	0	0	0	0	0	0	0	0	0	0
Bacteria;__Firmicutes;__Clostridia;__Clostridiales;__Clostridiaceae;__Clostridium;__Clostridium subterminale	0	0	0	0	0	0	0	0	0	0	0	0	0	0	0	0	0	6	0	37	4	0	5	0	0	0	0	0	14	0	0	0	0	0	0	0	0	0	0	0	0	0	0	0	25	0	0	25	0
Bacteria;__Proteobacteria;__Betaproteobacteria;__Burkholderiales;__Comamonadaceae;__Comamonas;__Comamonas denitrificans	2	0	5	0	0	19	0	0	10	0	0	0	0	0	2	0	0	0	4	0	0	0	2	0	0	0	0	0	0	112	9	0	0	0	0	0	0	0	6	0	0	0	0	0	7	0	0	0	0
Bacteria;__Actinobacteria;__;__;__Intrasporangiaceae;__Phycicoccus;__Phycicoccus badiiscoriae	0	0	0	0	0	0	0	59	0	0	0	0	0	0	0	5	0	0	0	0	5	0	2	0	0	0	0	0	0	0	0	0	8	0	0	0	0	0	26	0	0	0	0	1	0	0	8	0	11
Bacteria;__Firmicutes;__Negativicutes;__Selenomonadales;__Selenomonadaceae;__Selenomonas;__Selenomonas dianae	0	0	0	0	0	0	0	0	0	0	0	0	0	0	0	0	0	0	0	0	0	0	0	0	0	0	0	0	0	0	0	0	0	0	0	0	0	0	0	0	0	0	0	0	0	3	0	0	0
Bacteria;__Actinobacteria;__;__;__Micrococcaceae;__Arthrobacter;__Arthrobacter livingstonensis	0	0	3	0	0	0	0	0	0	0	0	0	0	75	0	0	0	0	0	0	0	0	0	0	3	0	0	0	0	24	0	0	0	0	0	0	0	0	0	0	0	0	0	0	0	0	0	0	0
Bacteria;__Actinobacteria;__;__;__Microbacteriaceae;__Leifsonia;__Leifsonia shinshuensis	0	0	8	0	0	0	19	31	4	0	0	0	0	0	14	0	0	6	0	0	0	0	0	0	0	0	0	0	0	167	0	0	2	0	0	0	0	0	0	0	0	0	0	0	0	0	0	0	0
Bacteria;__Firmicutes;__Clostridia;__Clostridiales;__;__;__Flintibacter butyricus	0	0	0	0	0	0	0	0	0	0	0	0	0	5	0	0	0	0	0	0	0	0	0	1	0	1	0	0	0	0	0	0	0	0	0	0	0	0	124	0	0	0	0	0	0	0	0	0	0
Bacteria;__Actinobacteria;__;__;__Cellulomonadaceae;__;__Actinotalea suaedae	0	0	3	0	0	0	0	0	0	0	0	0	0	0	0	0	0	0	0	0	0	0	0	0	0	0	0	0	0	0	0	0	0	0	0	0	0	0	0	0	0	0	0	0	0	0	46	0	0
Bacteria;__Deferribacteres;__;__Deferribacterales;__Deferribacteraceae;__Mucispirillum;__Mucispirillum schaedleri	0	2	0	0	0	0	0	0	0	0	88	0	0	0	0	0	0	11	0	0	0	0	21	4	0	0	3	0	14	0	0	0	11	0	0	0	0	9	77	0	0	0	0	0	0	0	0	0	0
Bacteria;__Proteobacteria;__Alphaproteobacteria;__Rhizobiales;__Phyllobacteriaceae;__Mesorhizobium;__Mesorhizobium australicum	0	7	4	1	2	1	1	15	0	0	0	0	0	0	1	0	0	0	0	0	0	0	0	0	0	0	0	0	0	0	0	0	0	0	0	0	1	0	0	0	0	0	8	0	0	8	5	0	1
Bacteria;__Firmicutes;__Clostridia;__Clostridiales;__Lachnospiraceae;__Shuttleworthia;__Shuttleworthia satelles	0	0	0	0	0	0	0	0	0	0	0	0	0	0	0	0	0	0	0	76	0	0	0	0	0	0	0	0	0	0	0	0	0	0	0	0	0	0	0	0	0	0	0	0	0	0	0	0	0
Bacteria;__Firmicutes;__Clostridia;__Clostridiales;__;__;__Levyella massiliensis	0	0	0	0	0	0	0	0	0	0	0	0	0	0	0	0	0	0	0	0	0	0	0	0	0	0	0	0	38	0	0	0	0	0	0	1	0	0	41	0	0	0	0	0	0	0	0	0	0
Bacteria;__Proteobacteria;__Betaproteobacteria;__Burkholderiales;__Burkholderiaceae;__Burkholderia;__Burkholderia glumae	0	1	0	0	0	0	0	125	0	0	0	0	0	0	29	0	0	0	0	0	0	0	0	0	0	0	0	0	0	0	0	0	0	0	0	0	0	0	0	0	0	0	0	0	0	0	0	0	0
Bacteria;__Firmicutes;__Clostridia;__Clostridiales;__Clostridiaceae;__Clostridium;__Clostridium perfringens	0	0	0	0	0	0	0	0	0	0	0	0	0	0	0	0	0	0	0	0	0	0	0	0	0	0	0	0	0	0	0	0	0	0	0	0	0	0	129	0	0	0	0	0	0	0	0	0	0
Bacteria;__Firmicutes;__Clostridia;__Clostridiales;__Lachnospiraceae;__;__[Clostridium] saccharolyticum	0	0	0	0	0	0	0	0	0	0	102	0	0	24	0	0	0	0	0	0	0	2	14	13	0	0	20	0	0	0	9	0	15	0	0	0	0	0	12	0	0	0	10	0	0	0	0	0	0
Bacteria;__Firmicutes;__Clostridia;__Clostridiales;__Lachnospiraceae;__Blautia;__[Ruminococcus] torques	0	0	0	0	0	0	0	0	0	0	0	0	0	0	0	0	0	0	0	0	0	0	0	3	0	0	3	1	23	0	21	0	0	0	0	0	0	0	155	0	0	0	0	0	0	0	0	0	0
Bacteria;__Proteobacteria;__Betaproteobacteria;__Burkholderiales;__Comamonadaceae;__Caldimonas;__Caldimonas manganoxidans	0	0	0	0	0	0	0	0	0	0	0	0	0	0	0	0	0	0	0	0	0	0	0	0	0	0	0	0	0	57	0	0	0	0	0	0	0	0	0	0	0	0	0	0	0	0	0	0	0
Bacteria;__Bacteroidetes;__Bacteroidia;__Bacteroidales;__Prevotellaceae;__Prevotella;__Prevotella bergensis	0	0	0	0	0	0	0	0	0	0	0	0	0	0	0	0	0	0	0	0	0	0	0	0	0	0	0	0	78	0	0	0	0	0	0	14	0	0	70	0	5	0	0	98	0	1	0	0	0
Bacteria;__Firmicutes;__;__;__;__;__Parvimonas micra	0	0	0	0	0	0	0	0	0	0	0	0	0	0	0	0	0	0	0	0	0	0	0	0	0	0	0	0	0	0	0	0	0	0	0	0	0	86	0	0	0	0	0	0	0	0	0	0	0
Bacteria;__Bacteroidetes;__;__Flavobacteriales;__Flavobacteriaceae;__Capnocytophaga;__Capnocytophaga granulosa	0	0	0	0	0	0	0	0	0	0	0	0	0	0	0	0	0	0	0	0	0	0	0	0	0	0	0	0	0	0	0	0	0	0	0	0	0	0	0	0	0	0	151	0	0	0	0	0	0
Bacteria;__Firmicutes;__Negativicutes;__;__Veillonellaceae;__Dialister;__Dialister succinatiphilus	0	0	0	0	0	0	0	0	0	0	0	0	0	15	0	0	0	0	2	119	0	0	0	0	0	2	0	0	3	0	0	0	5	0	0	0	0	16	0	0	0	0	0	6	11	0	0	0	0
Bacteria;__Bacteroidetes;__;__Flavobacteriales;__Flavobacteriaceae;__Chryseobacterium;__Chryseobacterium culicis	0	0	0	0	0	0	0	0	0	0	0	0	0	0	0	0	0	0	0	0	0	0	0	0	0	0	0	0	0	217	0	0	0	0	0	0	0	0	0	0	0	0	0	0	0	0	0	0	0
Bacteria;__Actinobacteria;__;__;__Corynebacteriaceae;__Corynebacterium;__Corynebacterium durum	0	0	0	0	0	0	0	0	0	0	0	0	0	0	0	0	0	0	0	0	0	0	0	0	0	0	0	0	0	0	0	0	0	0	0	0	0	0	0	0	0	0	90	0	0	0	0	0	0
Bacteria;__Proteobacteria;__Betaproteobacteria;__Gallionellales;__Gallionellaceae;__Sideroxydans;__Sideroxydans lithotrophicus	0	0	0	0	0	0	0	0	0	0	0	0	0	0	0	0	0	0	0	0	0	0	0	0	0	0	0	0	0	82	0	0	0	0	0	0	0	0	0	0	0	0	0	0	0	0	0	0	0
Bacteria;__Proteobacteria;__Betaproteobacteria;__Nitrosomonadales;__Nitrosomonadaceae;__Nitrosomonas;__Nitrosomonas eutropha	0	0	0	0	0	0	0	0	0	0	0	0	0	72	0	0	0	18	0	0	0	0	0	33	2	0	1	2	0	0	0	0	57	0	0	0	0	0	125	0	0	0	0	0	0	0	0	0	0
Bacteria;__Bacteroidetes;__Bacteroidia;__Bacteroidales;__Bacteroidaceae;__Bacteroides;__Bacteroides coprocola	0	0	0	0	0	0	0	0	0	0	0	0	0	0	0	0	0	0	0	0	0	0	0	0	0	0	0	0	0	133	0	0	0	0	0	0	0	0	0	0	0	0	0	0	0	0	0	0	0
Bacteria;__Proteobacteria;__Alphaproteobacteria;__Rhodobacterales;__Rhodobacteraceae;__Paracoccus;__Paracoccus marinus	0	0	0	0	0	0	0	0	0	0	0	0	0	10	2	1	0	0	0	0	0	0	0	0	0	0	0	0	0	43	0	0	0	0	0	0	0	0	63	0	0	0	2	0	0	0	0	0	0
Bacteria;__Firmicutes;__Clostridia;__Clostridiales;__Peptococcaceae;__Peptococcus;__Peptococcus niger	0	0	0	0	0	0	0	0	0	0	0	0	0	0	0	0	0	0	0	0	0	0	0	0	0	0	0	0	175	0	0	0	0	0	0	0	0	9	0	0	0	0	0	0	0	0	0	0	0
;__;__;__;__;__;__	0	1	0	0	0	0	0	0	0	0	1	0	0	0	0	1	0	3	5	4	3	3	1	0	0	1	0	0	19	1	2	1	3	0	4	0	0	0	10	4	0	0	12	3	1	0	0	7	0
Bacteria;__Firmicutes;__Clostridia;__Clostridiales;__Ruminococcaceae;__;__[Clostridium] viride	0	0	0	0	0	0	0	0	0	0	0	0	0	0	0	0	0	0	0	0	0	0	0	0	0	0	0	0	0	70	0	0	0	0	0	0	0	0	0	0	0	0	0	0	0	0	0	0	0
Bacteria;__Proteobacteria;__Gammaproteobacteria;__Aeromonadales;__Succinivibrionaceae;__Succinivibrio;__Succinivibrio dextrinosolvens	0	0	0	0	0	0	0	0	0	0	31	0	0	24	0	0	0	0	0	0	12	0	0	0	0	10	1	0	43	0	0	0	5	0	0	0	0	2	0	0	0	0	0	0	0	0	0	0	0
Bacteria;__Firmicutes;__Clostridia;__Clostridiales;__Clostridiales Family XIII. Incertae Sedis;__;__Ihubacter massiliensis	0	0	0	0	0	0	0	0	0	0	0	0	0	0	0	0	0	0	0	0	0	0	0	0	0	0	0	0	0	0	0	0	0	0	0	14	0	0	0	0	1	0	0	0	0	0	0	0	0
Bacteria;__Proteobacteria;__Alphaproteobacteria;__Sphingomonadales;__Erythrobacteraceae;__Altererythrobacter;__Altererythrobacter luteolus	0	0	0	0	0	0	0	0	0	0	0	0	0	0	0	0	0	0	0	0	0	0	0	0	0	0	0	0	0	92	0	0	0	0	0	0	0	0	0	0	0	0	0	0	0	0	0	0	0
Bacteria;__Firmicutes;__Clostridia;__Clostridiales;__Ruminococcaceae;__;__Mageeibacillus indolicus	0	0	0	0	0	0	0	0	14	0	0	0	15	0	0	0	0	0	0	0	0	0	0	0	0	0	1	0	0	0	0	0	0	0	0	0	0	0	0	0	0	0	0	0	0	0	0	0	0
Bacteria;__Firmicutes;__Clostridia;__Clostridiales;__Lachnospiraceae;__Blautia;__Blautia hansenii	0	0	0	0	0	0	0	0	0	0	0	0	0	0	3	0	0	0	8	0	0	0	0	2	0	8	0	2	16	0	6	0	0	0	0	0	0	0	135	0	0	0	0	0	0	0	0	0	0
Bacteria;__Proteobacteria;__Betaproteobacteria;__Gallionellales;__Gallionellaceae;__Sideroxydans;__Sideroxydans lithotrophicus	0	0	0	0	0	0	0	0	0	0	0	0	0	0	0	0	0	0	0	0	0	0	0	0	0	0	0	0	0	100	0	0	0	0	0	0	0	0	0	0	0	0	0	0	0	0	0	0	0
Bacteria;__Proteobacteria;__Alphaproteobacteria;__Rhizobiales;__Hyphomicrobiaceae;__Rhodoplanes;__Rhodoplanes oryzae	0	0	0	0	0	0	0	0	0	0	0	0	0	0	0	0	0	0	0	0	0	0	0	0	0	0	0	0	0	75	0	0	0	0	0	0	0	0	0	0	0	0	0	0	0	0	0	0	0
Bacteria;__Proteobacteria;__Gammaproteobacteria;__Aeromonadales;__Succinivibrionaceae;__Succinivibrio;__Succinivibrio dextrinosolvens	0	0	0	0	0	0	0	0	0	0	0	0	2	15	0	0	0	0	0	0	0	0	0	0	0	4	0	0	0	0	0	0	0	0	0	0	0	5	0	0	0	0	0	4	0	0	0	0	0
Bacteria;__Firmicutes;__Bacilli;__Lactobacillales;__Streptococcaceae;__Lactococcus;__Lactococcus raffinolactis	0	0	0	0	0	0	0	0	0	0	0	0	0	0	0	0	0	0	0	0	0	0	0	0	0	0	0	0	0	113	0	0	0	0	0	0	0	0	0	0	0	0	0	0	0	0	0	0	0
Bacteria;__Bacteroidetes;__Bacteroidia;__Bacteroidales;__Porphyromonadaceae;__Porphyromonas;__Porphyromonas endodontalis	0	0	0	0	0	0	0	0	0	1	0	0	0	0	0	0	0	0	0	0	0	0	0	0	0	0	0	0	0	0	0	0	0	0	0	33	0	218	0	0	0	0	0	0	0	0	0	0	0
Bacteria;__Firmicutes;__Clostridia;__Clostridiales;__Lachnospiraceae;__;__[Clostridium] saccharolyticum	0	0	0	0	0	0	0	0	0	0	0	0	0	0	0	0	0	0	0	0	0	0	0	0	0	0	1	0	0	0	0	0	0	0	0	0	0	0	71	0	0	0	0	0	0	0	0	0	0
Bacteria;__Proteobacteria;__Alphaproteobacteria;__Rhizobiales;__Rhizobiaceae;__Rhizobium;__Rhizobium aegyptiacum	0	0	0	0	0	0	0	0	0	0	0	0	0	15	12	19	0	0	0	0	1	0	0	0	0	0	0	0	0	0	7	0	0	0	0	0	0	0	0	0	0	0	0	9	0	0	0	36	0
Bacteria;__Firmicutes;__Clostridia;__Clostridiales;__Ruminococcaceae;__;__[Clostridium] papyrosolvens	0	0	0	0	1	0	0	0	0	0	3	0	0	0	0	0	0	0	0	0	0	0	0	0	0	0	0	0	0	0	0	0	0	0	0	0	0	0	0	0	0	0	0	0	0	0	44	0	0
Bacteria;__Actinobacteria;__;__Actinomycetales;__Actinomycetaceae;__Actinomyces;__Actinomyces neuii	0	0	0	0	0	0	77	0	0	0	0	0	0	12	0	0	0	0	0	0	0	0	0	0	0	0	0	0	0	0	0	0	0	0	0	0	0	0	0	0	0	0	0	0	0	0	0	0	0
Bacteria;__Proteobacteria;__Betaproteobacteria;__Burkholderiales;__Comamonadaceae;__Curvibacter;__Curvibacter fontanus	2	4	10	1	2	5	12	47	1	0	0	0	0	0	16	0	0	0	0	0	0	0	0	0	0	0	0	0	0	0	0	0	0	0	0	0	0	0	0	0	0	0	7	0	0	11	1	0	13
Bacteria;__Firmicutes;__Bacilli;__Lactobacillales;__Lactobacillaceae;__Lactobacillus;__Lactobacillus coleohominis	0	0	0	16	0	0	0	0	0	0	0	0	0	0	0	0	0	170	0	0	0	0	0	0	0	0	0	0	0	0	0	0	0	0	0	0	0	0	0	0	0	1	0	0	0	0	0	0	0
Bacteria;__Proteobacteria;__Betaproteobacteria;__Burkholderiales;__Comamonadaceae;__Pelomonas;__Pelomonas aquatica	0	1	6	0	7	0	0	0	0	0	0	0	0	0	8	20	0	2	0	0	1	10	0	3	3	0	1	0	0	0	0	0	3	0	0	0	2	0	15	1	0	0	24	2	0	4	8	22	8
Bacteria;__Firmicutes;__Clostridia;__Clostridiales;__Lachnospiraceae;__;__[Clostridium] celerecrescens	0	0	0	0	0	0	0	0	0	0	0	0	0	0	0	0	0	0	0	0	0	0	3	0	0	0	0	0	0	113	0	0	0	0	0	0	0	0	0	0	0	0	0	0	0	0	0	0	0
Bacteria;__Firmicutes;__Bacilli;__Bacillales;__Bacillaceae;__Bacillus;__Bacillus niacini	0	0	0	0	0	0	0	0	0	0	0	0	0	0	0	0	0	0	0	0	0	0	0	0	0	0	0	0	0	216	0	0	0	0	0	0	0	0	0	0	0	0	0	0	0	0	9	0	0
Bacteria;__Actinobacteria;__;__;__Nocardioidaceae;__Nocardioides;__Nocardioides alpinus	0	0	0	0	0	0	0	0	0	0	0	0	0	0	0	0	0	0	0	0	0	0	0	0	0	0	0	0	0	0	0	0	0	0	0	0	0	0	42	0	0	0	0	0	0	0	0	0	0
Bacteria;__Proteobacteria;__Gammaproteobacteria;__Aeromonadales;__Succinivibrionaceae;__Ruminobacter;__Ruminobacter amylophilus	0	0	0	0	0	0	0	0	0	0	0	0	0	0	0	0	0	0	0	0	0	0	0	0	0	22	0	0	0	78	0	0	0	0	0	0	0	0	88	0	0	0	0	0	0	0	0	0	0
Bacteria;__Firmicutes;__Clostridia;__Clostridiales;__Ruminococcaceae;__;__[Clostridium] alkalicellulosi	0	0	0	0	0	0	0	0	0	0	0	0	0	0	0	0	0	0	0	0	0	0	3	0	0	0	0	0	0	0	0	0	0	0	0	0	0	0	40	0	0	0	0	0	0	0	0	0	0
Bacteria;__Chloroflexi;__Anaerolineae;__Anaerolineales;__Anaerolineaceae;__;__Ornatilinea apprima	0	0	0	0	0	0	0	0	0	0	0	0	0	0	0	0	0	0	0	0	0	0	0	0	0	0	0	0	0	54	0	0	0	0	0	0	0	0	0	0	0	0	0	0	0	0	0	0	0
;__;__;__;__;__;__	0	0	0	0	0	0	0	0	0	0	0	0	0	0	0	0	0	0	0	0	0	0	0	0	0	0	0	0	135	0	0	0	0	0	0	0	0	0	0	0	0	0	0	0	0	0	0	0	0
Bacteria;__Firmicutes;__Bacilli;__Lactobacillales;__Lactobacillaceae;__Lactobacillus;__Lactobacillus jensenii	0	0	0	0	0	0	0	0	0	0	0	0	0	0	0	9	13	131	0	0	1	0	0	252	0	0	0	1	0	0	0	1	0	0	0	0	0	0	0	0	37	1	0	0	0	0	0	0	0
Bacteria;__Bacteroidetes;__Bacteroidia;__Bacteroidales;__Prevotellaceae;__Prevotella;__Prevotella copri	0	0	0	0	0	0	0	0	0	0	0	0	0	0	0	0	0	0	0	0	0	0	0	0	0	0	0	0	0	43	0	0	0	0	0	0	0	0	0	0	0	0	0	0	0	0	0	0	0
Bacteria;__Firmicutes;__Clostridia;__Clostridiales;__Ruminococcaceae;__;__[Clostridium] cellobioparum	0	0	0	0	0	0	0	0	0	0	0	0	0	0	0	0	0	0	0	0	0	0	0	0	0	0	0	0	0	0	0	0	0	0	0	0	0	0	40	0	0	0	0	0	0	0	0	0	0
Bacteria;__Firmicutes;__;__;__;__Peptoniphilus;__Peptoniphilus asaccharolyticus	0	0	0	0	0	0	0	0	0	0	0	0	0	0	0	0	0	0	0	0	0	0	0	0	0	0	0	0	68	0	0	0	0	0	0	0	0	37	0	0	0	0	0	2	0	0	0	0	0
Bacteria;__Proteobacteria;__Gammaproteobacteria;__;__;__Serratia;__Serratia nematodiphila	3	2	0	0	0	0	0	0	1	0	9	1	0	0	0	0	2	0	0	0	0	0	0	1	0	0	0	0	0	77	0	0	0	0	0	0	0	0	0	0	4	0	7	6	0	0	6	0	0
Bacteria;__Firmicutes;__Clostridia;__Clostridiales;__Ruminococcaceae;__;__[Clostridium] cellulolyticum	0	0	0	0	0	0	0	0	0	0	0	0	0	0	0	0	0	0	0	0	0	4	0	0	0	0	0	0	0	0	0	0	0	0	0	0	0	0	0	0	0	0	0	0	0	0	0	51	0
Bacteria;__Bacteroidetes;__;__;__;__;__Vibrionimonas magnilacihabitans	0	0	0	0	3	0	0	13	0	0	0	0	0	0	4	0	0	0	0	0	0	0	0	0	0	0	0	0	0	0	0	0	0	0	0	0	0	0	0	0	0	0	7	0	0	10	0	0	7
Bacteria;__Cyanobacteria;__;__Pleurocapsales;__;__Stanieria;__Stanieria cyanosphaera	0	0	0	0	2	0	0	0	0	0	0	0	0	0	0	0	0	0	0	0	0	0	0	0	0	0	0	0	0	0	0	0	0	0	0	0	0	0	0	0	0	0	0	0	0	0	24	0	0
Bacteria;__Spirochaetes;__;__Spirochaetales;__Spirochaetaceae;__Treponema;__Treponema maltophilum	0	0	0	0	0	0	0	0	0	0	0	0	0	0	0	0	0	0	0	0	0	0	0	0	0	0	0	0	0	0	0	0	0	0	0	65	0	0	0	0	0	0	0	0	0	0	0	0	0
Bacteria;__Firmicutes;__Negativicutes;__Selenomonadales;__Selenomonadaceae;__Mitsuokella;__Mitsuokella multacida	0	0	0	0	0	0	0	0	0	0	0	0	0	0	0	0	0	0	0	0	0	0	0	0	0	0	0	0	0	57	0	0	0	0	0	0	0	0	0	0	0	0	0	0	0	0	0	0	0
Bacteria;__Bacteroidetes;__;__Flavobacteriales;__Flavobacteriaceae;__Capnocytophaga;__Capnocytophaga sputigena	0	0	0	0	0	0	0	0	0	0	0	0	0	0	0	0	0	0	0	0	0	0	0	0	0	0	0	0	0	0	0	0	0	0	0	0	0	0	0	0	0	0	120	0	0	0	0	0	0
Bacteria;__Actinobacteria;__;__Coriobacteriales;__;__Atopobium;__Atopobium vaginae	0	0	0	0	0	0	0	0	0	0	0	0	0	0	0	0	0	0	0	0	0	0	0	0	0	0	0	0	0	0	0	1	0	0	3	0	113	0	0	0	0	0	0	0	0	0	0	0	0
Bacteria;__Fibrobacteres;__;__Fibrobacterales;__Fibrobacteraceae;__Fibrobacter;__Fibrobacter succinogenes	0	0	0	0	0	0	0	0	0	0	0	0	0	0	0	0	0	0	0	0	0	0	0	0	0	0	0	0	0	51	0	0	0	0	0	0	0	0	0	0	0	0	0	0	0	0	0	0	0
Bacteria;__Proteobacteria;__Alphaproteobacteria;__Rhodospirillales;__;__;__Reyranella soli	0	0	0	0	0	0	0	0	0	0	0	0	0	0	0	0	0	0	0	0	0	0	0	0	0	0	0	0	0	55	0	0	0	0	0	0	0	0	0	0	0	0	0	0	0	0	0	0	0
Bacteria;__Actinobacteria;__;__;__Promicromonosporaceae;__Promicromonospora;__Promicromonospora iranensis	0	0	0	0	0	0	0	0	0	0	0	0	0	0	0	0	0	4	0	0	0	0	0	0	0	0	0	0	0	96	0	0	0	0	0	0	0	0	0	0	0	0	0	0	0	0	0	0	0
Bacteria;__Firmicutes;__Negativicutes;__;__Veillonellaceae;__Veillonella;__Veillonella montpellierensis	0	0	0	0	0	0	0	0	0	0	0	0	0	0	0	0	0	0	0	0	0	0	0	0	0	0	0	0	0	120	0	0	0	0	0	0	0	0	0	0	0	0	0	0	0	0	0	0	0
Bacteria;__Bacteroidetes;__Bacteroidia;__Bacteroidales;__Prevotellaceae;__Prevotella;__Prevotella stercorea	0	0	0	0	0	0	0	0	0	0	38	0	0	3	0	0	0	0	0	0	0	0	26	5	0	9	0	0	0	0	18	0	0	0	0	0	0	33	0	0	0	0	0	9	0	0	0	0	0
Bacteria;__Firmicutes;__Bacilli;__Lactobacillales;__Lactobacillaceae;__Lactobacillus;__Lactobacillus fermentum	0	0	0	0	0	0	0	49	0	0	0	0	0	0	0	0	0	0	0	0	0	0	0	0	0	0	0	0	0	0	0	0	0	0	0	0	0	0	0	0	0	0	0	0	0	0	0	0	0
Bacteria;__Proteobacteria;__Epsilonproteobacteria;__Campylobacterales;__Campylobacteraceae;__Campylobacter;__Campylobacter hominis	0	0	0	0	0	0	0	0	0	0	0	0	0	0	0	0	0	0	0	0	0	0	0	0	0	0	0	0	32	0	0	0	0	0	0	0	0	6	0	0	0	0	0	7	0	0	0	0	0
Bacteria;__Firmicutes;__Bacilli;__Lactobacillales;__Enterococcaceae;__Enterococcus;__Enterococcus hirae	0	0	0	0	0	0	0	0	0	0	0	0	0	0	0	0	0	0	0	0	0	0	0	0	0	0	0	0	0	0	0	0	0	0	0	2	0	0	0	0	0	0	63	0	0	0	0	0	0
Bacteria;__Chloroflexi;__Caldilineae;__Caldilineales;__Caldilineaceae;__;__Litorilinea aerophila	0	0	0	0	0	0	0	0	0	0	0	0	0	0	0	0	0	0	0	0	0	0	0	0	0	0	0	0	0	54	0	0	0	0	0	0	0	0	0	0	0	0	0	0	0	0	0	0	0
Bacteria;__Firmicutes;__Clostridia;__Clostridiales;__Lachnospiraceae;__;__[Clostridium] indolis	0	0	0	0	0	0	0	0	0	0	0	0	0	0	0	0	0	0	0	0	0	0	0	0	0	0	0	0	0	49	0	0	0	0	0	0	0	0	0	0	0	0	0	0	0	0	0	0	0
;__;__;__;__;__;__	0	0	0	0	0	0	0	0	0	0	0	0	0	0	0	0	0	0	1	5	1	1	0	0	0	4	0	0	3	1	9	0	0	0	5	0	0	0	5	0	0	0	4	1	0	0	4	0	0
Bacteria;__Proteobacteria;__Betaproteobacteria;__Gallionellales;__Gallionellaceae;__Sideroxydans;__Sideroxydans lithotrophicus	0	0	0	0	0	0	0	0	0	0	0	0	0	0	0	3	0	0	0	0	0	0	0	0	0	0	0	0	0	224	0	0	0	0	0	0	0	0	0	0	0	0	0	0	0	0	0	0	0
Bacteria;__Bacteroidetes;__Bacteroidia;__Bacteroidales;__Porphyromonadaceae;__Barnesiella;__Barnesiella intestinihominis	0	0	0	0	0	0	0	0	0	0	0	0	0	0	0	19	0	0	15	0	0	0	0	12	0	0	0	0	0	70	0	0	18	0	0	0	0	41	0	0	0	0	0	4	0	0	0	0	0
Bacteria;__Bacteroidetes;__Bacteroidia;__Bacteroidales;__Prevotellaceae;__Prevotella;__Prevotella disiens	0	0	0	0	0	0	0	0	0	0	0	0	0	0	0	0	0	0	0	0	0	0	0	0	0	0	0	0	0	0	0	0	0	0	0	77	0	0	0	0	12	0	0	0	0	1	0	0	0
;__;__;__;__;__;__	0	0	0	0	0	0	0	0	0	0	0	0	0	0	0	0	0	0	0	0	0	0	0	0	0	0	0	0	0	0	0	0	0	0	0	0	0	0	0	0	0	0	38	0	0	0	0	0	0
Bacteria;__Proteobacteria;__Alphaproteobacteria;__Rhizobiales;__Hyphomicrobiaceae;__Pedomicrobium;__Pedomicrobium manganicum	0	0	0	0	0	0	0	0	0	0	0	0	0	0	0	0	0	0	0	0	0	0	0	0	0	0	0	0	0	62	0	0	0	0	0	0	0	0	0	0	0	0	0	0	0	0	0	0	0
Bacteria;__Proteobacteria;__Gammaproteobacteria;__Xanthomonadales;__;__Dyella;__Dyella koreensis	0	0	0	0	0	0	0	0	0	0	0	0	0	0	0	0	0	0	0	0	0	0	0	0	0	0	0	0	0	108	0	0	0	0	0	0	0	0	0	0	0	0	0	0	0	0	0	0	0
Bacteria;__Firmicutes;__Clostridia;__Clostridiales;__Lachnospiraceae;__;__Frisingicoccus caecimuris	0	0	0	0	0	0	0	0	0	0	11	0	0	0	0	0	0	0	0	0	0	0	0	0	0	0	0	0	0	0	0	0	0	0	0	0	0	0	49	0	0	0	0	0	0	0	0	0	0
Bacteria;__Firmicutes;__Clostridia;__Clostridiales;__Ruminococcaceae;__;__[Clostridium] straminisolvens	0	0	0	0	0	0	0	0	0	0	0	0	0	0	0	0	0	0	0	0	0	0	0	0	0	0	0	0	0	0	0	0	0	0	0	0	0	0	0	0	0	0	0	0	0	0	25	0	0
Bacteria;__Firmicutes;__Clostridia;__Clostridiales;__Lachnospiraceae;__;__Mobilitalea sibirica	0	0	0	0	0	0	0	0	0	0	0	0	0	0	0	0	0	0	0	46	0	0	0	0	0	0	0	0	0	0	0	0	0	0	0	0	0	0	0	0	0	0	0	0	0	0	0	0	0
Bacteria;__Firmicutes;__Clostridia;__Clostridiales;__Lachnospiraceae;__;__[Clostridium] oroticum	0	0	0	0	0	0	0	0	0	0	0	0	0	0	0	0	0	0	0	63	0	0	0	0	0	0	0	0	0	0	0	0	0	0	0	0	0	0	0	0	0	0	0	0	0	0	0	0	0
Bacteria;__Firmicutes;__Bacilli;__Lactobacillales;__Lactobacillaceae;__Lactobacillus;__Lactobacillus rhamnosus	0	0	6	0	3	1	0	0	2	0	0	0	0	15	17	0	0	0	0	45	0	0	0	0	0	1	0	0	0	17	0	0	0	0	0	0	0	0	0	0	0	0	0	0	0	0	109	0	0
Bacteria;__Proteobacteria;__Gammaproteobacteria;__;__Enterobacteriaceae;__Buttiauxella;__Buttiauxella warmboldiae	0	0	0	0	0	0	0	0	0	0	0	0	0	0	0	6	0	0	0	0	0	0	0	0	0	0	0	0	0	67	3	0	11	0	0	0	0	11	44	0	0	0	0	0	0	0	0	0	0
;__;__;__;__;__;__	0	0	0	0	0	0	0	0	0	0	0	0	0	0	0	0	0	0	0	0	0	0	0	0	0	0	0	0	0	0	0	0	0	0	0	0	0	0	0	0	0	0	0	0	0	0	11	0	0
Bacteria;__Actinobacteria;__;__;__;__;__Raoultibacter massiliensis	0	0	0	0	0	0	0	0	0	0	0	0	0	0	0	0	0	0	0	0	0	0	0	0	0	0	0	0	0	0	0	0	0	0	0	0	0	0	24	0	0	0	0	0	0	0	0	0	0
Bacteria;__Proteobacteria;__Alphaproteobacteria;__Rhizobiales;__Hyphomicrobiaceae;__Blastochloris;__Blastochloris viridis	0	0	0	0	0	0	0	0	0	0	0	0	0	0	0	0	0	0	0	0	0	0	0	0	0	0	0	0	0	64	0	0	0	0	0	0	0	0	0	0	0	0	0	0	0	0	0	0	0
Bacteria;__Firmicutes;__Bacilli;__Lactobacillales;__Lactobacillaceae;__Pediococcus;__Pediococcus pentosaceus	0	0	0	0	0	0	0	0	0	0	0	0	0	0	0	0	0	0	0	0	0	0	0	0	0	0	0	0	0	0	0	0	0	0	0	0	0	10	58	0	0	0	0	0	0	0	0	0	0
Bacteria;__;__Ignavibacteria;__Ignavibacteriales;__Ignavibacteriaceae;__Ignavibacterium;__Ignavibacterium album	0	0	0	0	0	0	0	0	0	0	0	0	0	0	0	0	0	0	0	31	0	0	0	0	0	0	0	0	0	0	0	0	0	0	0	0	0	0	0	0	0	0	0	0	0	0	0	0	0
Bacteria;__Firmicutes;__Clostridia;__Clostridiales;__Eubacteriaceae;__Eubacterium;__Eubacterium coprostanoligenes	0	0	0	0	0	0	0	0	0	0	0	0	0	0	0	0	0	0	0	61	0	0	0	0	0	0	0	0	0	0	0	0	0	0	0	0	0	0	0	0	0	0	0	0	0	0	0	0	0
Bacteria;__Firmicutes;__Clostridia;__Clostridiales;__Ruminococcaceae;__;__Drancourtella massiliensis	0	0	0	0	0	0	0	0	0	0	0	0	0	0	0	0	0	0	0	0	0	0	0	0	0	0	0	0	0	0	0	0	0	0	0	0	0	0	37	0	0	0	0	0	0	0	0	0	0
Bacteria;__Bacteroidetes;__Bacteroidia;__Bacteroidales;__Prevotellaceae;__Prevotella;__Prevotella ruminicola	0	0	0	0	0	0	0	0	0	0	0	0	0	0	0	0	0	0	0	0	0	5	0	6	0	0	0	0	0	0	9	0	1	0	0	0	0	0	0	0	0	0	0	0	0	0	0	0	0
;__;__;__;__;__;__	0	0	0	0	0	0	0	0	0	0	0	0	0	0	0	0	0	0	0	0	0	0	0	0	0	0	0	0	0	0	0	0	0	0	0	0	0	0	37	0	0	0	0	0	0	0	0	0	0
Bacteria;__Firmicutes;__Clostridia;__Clostridiales;__Lachnospiraceae;__;__[Clostridium] saccharolyticum	0	0	0	0	0	0	0	0	0	0	0	0	0	0	0	0	0	1	0	0	0	0	0	0	0	0	1	0	0	0	0	0	0	0	0	0	0	0	19	0	0	0	0	3	0	0	0	0	0
Bacteria;__Firmicutes;__Clostridia;__Clostridiales;__Ruminococcaceae;__;__[Clostridium] papyrosolvens	0	0	0	0	0	0	0	0	0	0	0	0	0	0	0	0	0	0	0	0	0	0	0	0	0	0	0	0	0	82	0	0	0	0	0	0	0	0	0	0	0	0	0	0	0	0	0	0	0
Bacteria;__Proteobacteria;__Betaproteobacteria;__Rhodocyclales;__Rhodocyclaceae;__Zoogloea;__Zoogloea oryzae	0	0	0	0	0	0	0	0	0	0	0	0	0	0	0	0	0	0	0	0	0	0	0	0	0	0	0	0	0	95	0	0	0	0	0	0	0	0	0	0	0	0	0	0	0	0	0	0	0
Bacteria;__Firmicutes;__Clostridia;__Clostridiales;__Ruminococcaceae;__Ruminococcus;__Ruminococcus faecis	0	0	0	0	0	0	0	0	0	0	0	0	0	0	0	0	0	0	0	0	0	0	1	0	0	0	0	0	0	77	7	0	5	0	0	0	0	0	0	0	0	0	0	0	0	0	0	0	0
Bacteria;__Firmicutes;__Clostridia;__Clostridiales;__Clostridiaceae;__Lactonifactor;__Lactonifactor longoviformis	0	0	0	0	0	0	0	25	0	0	0	0	0	0	0	0	0	0	0	0	0	0	0	0	0	0	0	0	0	0	0	0	0	0	0	0	0	0	0	0	0	0	0	0	0	0	0	0	0
Bacteria;__Actinobacteria;__;__;__Microbacteriaceae;__;__Frigoribacterium mesophilum	0	0	0	0	0	0	0	0	0	0	0	0	0	0	58	0	0	0	0	0	0	0	0	0	0	0	0	0	0	0	0	0	0	0	0	0	0	0	0	0	0	0	0	0	0	0	0	0	0
Bacteria;__Firmicutes;__;__Erysipelotrichales;__Erysipelotrichaceae;__;__Faecalibaculum rodentium	0	0	0	0	0	0	0	53	0	0	0	0	0	0	0	0	0	0	0	0	0	0	0	0	0	0	0	0	0	0	0	0	0	0	0	0	0	0	0	0	0	0	0	0	0	0	0	0	0
Bacteria;__Firmicutes;__Clostridia;__Clostridiales;__;__;__Flintibacter butyricus	0	0	0	0	0	0	0	0	0	0	0	0	0	0	0	0	0	0	0	0	0	0	0	0	0	0	0	0	0	43	0	0	0	0	0	0	0	0	0	0	0	0	0	0	0	0	0	0	0
Bacteria;__Firmicutes;__Clostridia;__Clostridiales;__Lachnospiraceae;__;__[Clostridium] aldenense	0	0	0	0	0	0	0	0	0	0	0	0	0	0	0	0	0	0	0	0	0	0	0	0	0	0	0	0	0	0	0	0	0	0	0	0	0	0	0	0	0	0	0	0	0	0	28	0	0
Bacteria;__Firmicutes;__Clostridia;__Clostridiales;__Clostridiaceae;__;__Hungatella effluvii	0	0	0	0	0	0	0	0	0	0	0	0	0	0	0	0	0	0	0	0	0	0	0	0	0	6	0	0	0	30	0	0	0	0	0	0	0	0	30	0	0	0	0	0	0	0	0	0	0
Bacteria;__Firmicutes;__Bacilli;__Lactobacillales;__Lactobacillaceae;__Lactobacillus;__Lactobacillus mixtipabuli	0	0	0	0	0	0	0	66	0	0	0	0	0	0	6	0	0	0	0	0	0	0	0	0	0	0	0	0	0	0	0	0	0	0	0	0	0	0	0	0	0	0	0	0	0	0	0	0	0
Bacteria;__Proteobacteria;__Betaproteobacteria;__Gallionellales;__Gallionellaceae;__Sideroxydans;__Sideroxydans lithotrophicus	0	0	0	0	0	0	0	0	0	0	0	0	0	0	0	0	0	0	0	0	0	0	0	0	0	0	0	0	0	87	0	0	0	0	0	0	0	0	0	0	0	0	0	0	0	0	0	0	0
Bacteria;__Firmicutes;__Clostridia;__Clostridiales;__Ruminococcaceae;__;__[Clostridium] clariflavum	0	0	0	0	0	0	0	0	0	0	0	0	0	0	0	0	0	0	0	0	0	0	0	0	0	0	0	0	0	22	0	0	0	0	0	0	0	0	0	0	0	0	0	0	0	0	0	0	0
Bacteria;__Proteobacteria;__Betaproteobacteria;__Burkholderiales;__Comamonadaceae;__Ottowia;__Ottowia thiooxydans	0	6	0	0	0	0	3	9	0	0	0	0	0	0	12	0	0	0	0	0	0	0	0	0	0	0	0	0	0	0	0	0	0	0	0	0	0	0	0	0	0	0	0	0	0	0	0	0	0
Bacteria;__Actinobacteria;__;__;__Corynebacteriaceae;__Corynebacterium;__Corynebacterium amycolatum	0	0	0	0	0	0	0	0	0	0	0	0	0	0	0	0	0	0	0	0	0	0	0	0	0	0	0	0	52	0	0	0	0	0	0	0	0	0	5	0	0	0	0	0	0	0	0	0	0
;__;__;__;__;__;__	0	0	0	0	0	0	0	0	0	0	32	0	0	0	0	0	0	0	0	0	0	0	0	0	0	0	0	0	0	0	0	0	0	0	0	0	0	0	0	0	0	0	0	0	0	0	0	0	0
;__;__;__;__;__;__	0	0	0	0	0	0	0	0	0	0	0	0	0	0	0	0	0	0	0	0	0	0	0	0	0	0	0	0	0	0	0	0	0	0	0	0	0	0	34	0	0	0	0	0	0	0	0	0	0
Bacteria;__Firmicutes;__Clostridia;__Clostridiales;__Lachnospiraceae;__;__Muricomes intestini	0	0	0	0	0	0	0	0	0	0	13	0	0	2	0	0	0	0	0	0	0	0	4	1	0	3	0	2	0	0	4	0	0	0	0	0	0	0	74	0	0	0	0	1	0	0	0	0	0
Bacteria;__Bacteroidetes;__;__Flavobacteriales;__Flavobacteriaceae;__Bergeyella;__Bergeyella porcorum	0	0	0	0	0	0	0	0	0	0	0	0	0	0	0	0	0	0	0	0	0	0	0	0	0	0	0	0	0	0	0	0	0	0	0	0	0	0	0	0	0	38	0	0	0	0	0	0	0
Bacteria;__Bacteroidetes;__;__Flavobacteriales;__Flavobacteriaceae;__Chryseobacterium;__Chryseobacterium lactis	0	0	0	0	0	0	0	0	0	0	0	0	0	0	0	0	0	0	0	0	0	0	0	0	0	0	0	0	0	62	0	0	0	0	0	0	0	0	0	0	0	0	0	0	0	0	0	0	0
;__;__;__;__;__;__	0	0	0	0	0	0	0	0	0	0	0	0	0	0	0	0	0	0	0	0	0	0	0	0	0	0	0	0	0	0	0	0	0	0	0	0	0	0	50	0	0	0	0	0	0	0	0	0	0
Bacteria;__Firmicutes;__Bacilli;__Lactobacillales;__Carnobacteriaceae;__Trichococcus;__Trichococcus patagoniensis	0	0	0	0	0	0	0	0	0	0	0	0	0	0	0	0	0	0	0	0	0	0	0	0	0	0	0	0	0	0	0	0	0	0	0	0	0	0	98	0	0	0	0	0	0	0	0	0	0
Bacteria;__Firmicutes;__Clostridia;__Clostridiales;__;__;__Vallitalea pronyensis	0	0	0	0	0	0	0	0	0	0	0	0	0	0	0	0	0	0	0	0	0	0	0	0	0	0	0	0	0	34	0	0	0	0	0	0	0	0	0	0	0	0	0	0	0	0	0	0	0
Bacteria;__Proteobacteria;__Alphaproteobacteria;__Rhizobiales;__;__Nordella;__Nordella oligomobilis	0	0	0	0	0	0	0	0	0	0	0	0	0	0	12	0	0	0	0	0	0	0	0	0	0	0	0	0	0	0	0	0	0	0	0	0	0	0	0	0	0	0	0	0	0	0	0	0	0
Bacteria;__Firmicutes;__Clostridia;__Clostridiales;__;__;__Flavonifractor plautii	0	0	0	0	0	0	0	0	0	0	0	0	0	0	0	0	0	0	0	0	0	0	0	0	0	0	0	0	0	40	0	0	0	0	0	0	0	0	0	0	0	0	0	0	0	0	0	0	0
Bacteria;__Firmicutes;__Bacilli;__Lactobacillales;__Enterococcaceae;__Enterococcus;__Enterococcus lactis	0	0	0	0	0	0	0	0	0	0	0	0	0	0	0	0	0	0	0	0	0	0	0	0	0	0	0	0	0	85	0	0	0	0	0	0	0	0	0	0	0	0	0	0	0	0	0	0	0
Bacteria;__Firmicutes;__Bacilli;__Lactobacillales;__Leuconostocaceae;__Leuconostoc;__Leuconostoc holzapfelii	0	0	0	0	0	0	0	0	0	0	0	0	0	0	0	0	0	0	0	0	0	0	0	0	0	0	0	0	0	28	0	0	0	0	0	0	0	0	0	0	0	0	0	0	0	0	0	0	0
Bacteria;__Verrucomicrobia;__Spartobacteria;__;__;__Chthoniobacter;__Chthoniobacter flavus	0	0	0	0	0	0	0	26	0	0	0	0	0	0	0	0	0	0	0	0	0	0	0	0	0	0	0	0	0	0	0	0	0	0	0	0	0	0	0	0	0	0	0	0	0	0	0	0	0
Bacteria;__Firmicutes;__Negativicutes;__Selenomonadales;__Selenomonadaceae;__Selenomonas;__Selenomonas sputigena	4	3	1	0	2	0	0	0	0	0	0	0	0	0	80	0	2	0	0	0	0	0	0	0	0	0	0	0	0	0	0	0	0	0	0	0	0	0	0	0	0	0	9	0	0	1	9	0	0
Bacteria;__Firmicutes;__Bacilli;__Bacillales;__Bacillaceae;__Bacillus;__Bacillus hisashii	0	0	0	0	0	0	0	0	0	0	0	0	0	20	0	0	0	0	0	0	0	0	0	0	0	0	0	0	0	0	0	0	0	0	0	0	0	0	0	0	0	0	0	0	0	0	0	0	0
Bacteria;__Proteobacteria;__Alphaproteobacteria;__;__;__Candidatus Pelagibacter;__Candidatus Pelagibacter	0	0	0	0	0	0	0	0	0	0	0	0	0	13	0	0	0	0	0	0	0	0	0	0	0	0	0	0	0	0	0	0	0	0	0	0	0	0	0	0	0	0	0	0	0	0	0	0	0
Bacteria;__Firmicutes;__Bacilli;__Lactobacillales;__Carnobacteriaceae;__Granulicatella;__Granulicatella adiacens	0	0	0	0	0	0	0	0	0	0	0	0	0	0	0	0	0	0	0	0	0	0	0	0	0	0	0	0	0	0	0	0	0	0	0	0	0	0	0	0	0	0	54	0	0	0	0	0	0
Bacteria;__Firmicutes;__Clostridia;__Clostridiales;__Ruminococcaceae;__Faecalibacterium;__Faecalibacterium prausnitzii	0	0	0	0	0	0	0	0	0	0	0	0	0	0	0	0	0	0	0	0	0	0	0	0	0	0	0	0	0	0	0	0	0	0	0	0	0	0	34	0	0	0	0	0	0	0	0	0	0
Bacteria;__Firmicutes;__;__Erysipelotrichales;__Erysipelotrichaceae;__;__[Eubacterium] biforme	0	0	0	0	0	0	0	0	0	0	6	0	0	0	0	2	0	0	0	0	0	1	0	1	0	1	0	0	0	34	1	0	0	0	1	0	0	10	0	0	0	0	0	1	0	0	0	0	0
Bacteria;__Firmicutes;__Negativicutes;__;__Acidaminococcaceae;__Phascolarctobacterium;__Phascolarctobacterium succinatutens	0	0	0	0	0	0	0	0	0	0	0	0	0	0	0	0	0	0	0	42	0	0	0	0	0	0	0	0	0	51	0	0	0	0	0	0	0	0	0	0	0	0	0	0	0	0	0	0	0
Bacteria;__Proteobacteria;__Betaproteobacteria;__Burkholderiales;__Comamonadaceae;__Acidovorax;__Acidovorax radicis	0	0	0	0	0	0	0	0	0	0	0	0	0	0	0	0	0	0	0	0	0	0	0	0	0	0	0	0	0	0	0	0	0	0	0	0	0	0	36	0	0	0	0	0	0	0	0	0	0
Bacteria;__Bacteroidetes;__;__Flavobacteriales;__Flavobacteriaceae;__;__Cloacibacterium normanense	0	0	0	0	0	0	0	0	0	0	0	0	0	0	0	0	0	0	0	0	0	0	0	0	0	3	0	0	0	0	0	0	0	0	0	0	0	0	0	0	0	0	21	0	0	0	0	0	0
Bacteria;__Proteobacteria;__Alphaproteobacteria;__Caulobacterales;__Caulobacteraceae;__Phenylobacterium;__Phenylobacterium koreense	0	0	0	2	0	0	0	0	0	0	0	0	0	0	4	0	0	0	0	0	0	0	0	0	0	0	0	0	17	0	0	0	0	0	0	0	0	0	0	0	0	0	0	0	0	0	16	0	0
Bacteria;__Firmicutes;__Bacilli;__Lactobacillales;__Lactobacillaceae;__Lactobacillus;__Lactobacillus animalis	0	0	0	0	0	0	0	0	0	0	0	0	0	36	0	0	0	0	0	0	0	0	0	2	0	8	4	2	0	0	56	0	12	0	0	0	0	0	0	0	0	0	0	0	0	0	0	0	0
Bacteria;__Firmicutes;__Negativicutes;__;__Veillonellaceae;__Negativicoccus;__Negativicoccus massiliensis	0	0	0	0	0	0	0	0	0	0	0	0	0	0	0	0	0	0	0	0	0	0	0	0	0	0	0	0	0	0	0	0	0	0	0	0	0	84	0	0	0	0	0	0	0	0	0	0	0
Bacteria;__Firmicutes;__;__;__;__;__Parvimonas micra	0	0	0	0	0	0	0	0	0	0	0	0	0	0	0	0	0	0	0	0	0	0	0	0	0	0	0	0	0	0	0	0	0	0	0	0	0	0	0	0	0	0	0	0	0	0	0	0	30
Bacteria;__Proteobacteria;__Alphaproteobacteria;__Rhizobiales;__Brucellaceae;__Brucella;__Brucella papionis	0	0	0	0	0	0	0	0	0	0	4	0	0	0	0	11	0	2	4	0	0	0	3	0	0	0	0	0	11	0	0	0	2	0	1	0	0	0	0	0	0	0	0	0	0	0	0	0	0
Bacteria;__Firmicutes;__Clostridia;__Clostridiales;__Eubacteriaceae;__Eubacterium;__Eubacterium xylanophilum	0	0	0	0	0	0	0	0	0	0	0	0	0	10	0	0	0	0	0	0	0	0	0	0	0	0	0	0	0	0	0	0	0	0	0	0	0	0	0	0	0	0	0	0	0	0	0	0	0
;__;__;__;__;__;__	0	0	0	0	0	0	0	0	0	0	0	0	0	0	0	0	0	0	0	0	0	0	0	0	0	0	0	0	7	0	0	0	0	0	0	0	0	0	0	0	0	0	0	0	0	0	0	0	0
Bacteria;__Proteobacteria;__Alphaproteobacteria;__Rhizobiales;__;__;__Methylobrevis pamukkalensis	0	0	0	0	0	0	0	0	0	0	0	0	0	0	0	0	0	0	0	0	0	0	0	0	0	0	0	0	0	39	0	0	0	0	0	0	0	0	0	0	0	0	0	0	0	0	0	0	0
;__;__;__;__;__;__	0	0	0	0	0	0	0	0	0	0	0	0	0	0	0	0	0	0	0	0	0	0	0	0	0	0	0	0	0	45	0	0	0	0	0	0	0	0	0	0	0	0	0	0	0	0	0	0	0
Bacteria;__Firmicutes;__Bacilli;__Lactobacillales;__Enterococcaceae;__Enterococcus;__Enterococcus canis	0	0	0	0	0	0	0	0	0	0	0	0	0	0	0	0	0	0	0	0	0	0	0	0	0	0	0	0	0	0	0	0	0	0	0	0	0	0	28	0	0	0	0	0	0	0	0	0	0
Bacteria;__Actinobacteria;__;__Coriobacteriales;__;__Atopobium;__Atopobium deltae	0	0	0	0	0	0	0	0	0	0	0	0	0	0	0	0	0	0	0	0	0	0	0	0	0	0	0	0	47	0	0	9	0	0	0	0	0	0	0	0	17	0	0	0	0	0	0	0	0
;__;__;__;__;__;__	0	0	0	0	0	0	0	0	0	0	0	0	0	0	0	0	0	0	0	0	0	0	0	0	0	0	0	0	0	0	0	0	0	0	0	0	0	0	37	0	0	0	0	0	0	0	0	0	0
Bacteria;__Actinobacteria;__;__Bifidobacteriales;__Bifidobacteriaceae;__Bifidobacterium;__Bifidobacterium pullorum	0	0	0	0	0	0	0	0	0	0	0	0	0	0	0	0	0	0	0	0	0	0	0	0	0	0	0	0	0	0	0	0	0	0	0	0	0	0	29	0	0	0	0	0	0	0	0	0	0
Bacteria;__Chlamydiae;__;__;__Parachlamydiaceae;__Parachlamydia;__Parachlamydia acanthamoebae	0	0	0	0	0	0	0	0	0	0	0	0	0	0	0	0	0	16	0	0	0	0	0	0	0	0	0	0	0	0	0	0	0	0	0	0	0	0	0	0	0	0	0	0	0	0	0	0	0
Bacteria;__Firmicutes;__Clostridia;__Clostridiales;__;__;__Intestinimonas butyriciproducens	0	0	0	0	0	0	0	0	0	0	0	0	0	0	0	0	0	0	0	0	0	0	0	0	0	0	0	0	0	0	0	0	0	0	0	0	0	0	47	0	0	0	0	0	0	0	0	0	0
Bacteria;__Firmicutes;__Clostridia;__Clostridiales;__Lachnospiraceae;__Blautia;__Blautia caecimuris	0	0	0	0	0	0	0	0	0	0	0	0	0	0	6	0	0	0	0	0	0	0	0	0	0	0	1	0	0	0	0	0	0	0	0	0	0	2	40	0	0	0	0	0	0	0	0	0	0
Bacteria;__Proteobacteria;__Gammaproteobacteria;__Thiotrichales;__Piscirickettsiaceae;__Thiomicrospira;__Thiomicrospira chilensis	0	0	0	0	0	0	0	0	0	0	0	0	0	0	0	0	0	0	0	0	0	0	0	0	0	0	0	0	0	0	0	0	0	0	0	0	0	18	0	0	0	0	0	0	0	0	0	0	0
Bacteria;__Firmicutes;__Clostridia;__Clostridiales;__Clostridiaceae;__Clostridium;__Clostridium cavendishii	0	0	0	0	0	0	0	0	0	0	0	0	0	0	0	0	0	0	0	0	0	0	0	0	0	0	0	0	0	0	0	0	0	0	0	0	0	0	55	0	0	0	0	0	0	0	0	0	0
Bacteria;__Acidobacteria;__;__;__;__;__Stenotrophobacter roseus	0	0	0	0	0	0	0	0	0	0	0	0	0	0	0	0	0	0	0	49	0	0	0	0	0	0	0	0	0	0	0	0	0	0	0	0	0	0	0	0	0	0	0	0	0	0	0	0	0
Bacteria;__Bacteroidetes;__Bacteroidia;__Bacteroidales;__Prevotellaceae;__;__Prevotellamassilia timonensis	0	0	0	0	0	0	0	0	0	0	32	0	0	0	0	0	0	0	0	0	0	0	0	0	0	0	0	1	0	0	0	0	6	0	0	0	0	0	0	0	0	0	0	0	0	0	0	0	0
Bacteria;__Firmicutes;__Clostridia;__Clostridiales;__Eubacteriaceae;__Eubacterium;__Eubacterium coprostanoligenes	0	0	0	0	0	0	0	0	0	0	0	0	0	7	0	0	0	0	0	0	0	0	0	0	0	1	0	0	0	0	0	0	0	0	0	0	0	8	23	0	0	0	0	0	0	0	0	0	0
Bacteria;__Firmicutes;__Clostridia;__Clostridiales;__Clostridiaceae;__Butyricicoccus;__Eubacterium desmolans	0	0	0	0	0	0	0	0	0	0	0	0	0	0	0	0	0	3	0	0	0	0	0	0	0	0	0	0	0	90	0	0	0	0	0	0	0	0	0	0	0	0	0	0	0	0	0	0	0
Bacteria;__Firmicutes;__Bacilli;__Lactobacillales;__Lactobacillaceae;__Lactobacillus;__Lactobacillus salivarius	0	0	0	0	0	0	0	0	0	0	0	0	0	0	0	0	0	0	0	0	0	0	0	0	0	0	0	0	0	0	0	0	0	0	0	0	0	0	0	0	0	0	0	41	0	0	0	0	0
Bacteria;__Firmicutes;__Bacilli;__Lactobacillales;__Enterococcaceae;__Enterococcus;__Enterococcus hirae	0	0	0	0	0	0	0	0	0	0	0	0	0	0	0	0	0	0	0	0	0	0	0	0	0	0	0	0	0	0	0	0	0	0	0	0	0	0	0	0	0	0	23	0	0	0	0	0	0
;__;__;__;__;__;__	0	0	0	0	0	0	0	0	0	0	0	0	0	0	0	0	0	0	0	0	0	0	0	0	0	0	0	0	19	0	0	0	0	0	0	0	0	0	0	0	0	0	0	0	0	0	0	0	0
Bacteria;__Bacteroidetes;__;__Flavobacteriales;__Flavobacteriaceae;__Flavobacterium;__Flavobacterium cheonhonense	0	0	4	0	0	5	0	0	0	0	0	0	0	0	0	0	0	0	0	0	0	0	0	0	0	0	0	0	0	0	0	0	0	0	0	0	0	0	0	0	0	0	0	0	0	0	0	0	0
Bacteria;__Proteobacteria;__Alphaproteobacteria;__Rhodobacterales;__Rhodobacteraceae;__Octadecabacter;__Octadecabacter arcticus	0	0	0	0	0	0	0	0	0	0	0	0	0	0	0	0	0	0	0	0	0	0	0	0	0	0	0	0	0	26	0	0	0	0	0	0	0	0	0	0	0	0	0	0	0	0	0	0	0
Bacteria;__Proteobacteria;__Deltaproteobacteria;__Desulfovibrionales;__Desulfovibrionaceae;__Desulfovibrio;__Desulfovibrio arcticus	0	0	0	0	0	0	0	0	0	0	0	0	0	0	0	0	0	0	0	0	0	0	0	0	0	0	0	0	0	81	0	0	0	0	0	0	0	0	0	0	0	0	0	0	0	0	0	0	0
Bacteria;__Firmicutes;__Bacilli;__Bacillales;__Paenibacillaceae;__Brevibacillus;__Brevibacillus limnophilus	0	0	0	0	0	0	0	0	0	0	0	0	0	0	0	0	0	0	0	0	0	0	0	0	0	0	0	0	0	70	0	0	0	0	0	0	0	0	0	0	0	0	0	0	0	0	0	0	0
Bacteria;__Firmicutes;__Clostridia;__Clostridiales;__Ruminococcaceae;__;__Mageeibacillus indolicus	0	0	0	0	0	0	0	0	12	0	0	0	0	0	0	0	0	0	0	0	0	0	0	0	0	0	0	0	0	0	0	0	0	0	0	0	0	0	0	0	0	0	0	0	0	0	0	0	0
Bacteria;__Actinobacteria;__;__Bifidobacteriales;__Bifidobacteriaceae;__Bifidobacterium;__Bifidobacterium bifidum	0	0	2	0	0	0	0	0	0	0	0	0	0	0	2	0	0	0	0	0	0	0	0	0	0	0	0	0	0	0	0	0	0	0	0	0	0	0	0	0	0	0	0	0	0	0	23	0	0
Bacteria;__Actinobacteria;__;__Bifidobacteriales;__Bifidobacteriaceae;__Bifidobacterium;__Bifidobacterium breve	0	0	0	0	0	0	0	0	0	0	0	0	0	0	0	0	0	0	0	0	0	0	0	0	0	0	0	0	0	0	0	0	0	0	0	0	0	0	0	0	0	0	0	0	0	6	0	0	0
Bacteria;__Firmicutes;__Clostridia;__Clostridiales;__Lachnospiraceae;__;__Fusicatenibacter saccharivorans	0	0	0	0	0	0	0	0	0	0	0	0	0	0	0	0	0	0	0	0	0	0	0	0	0	0	0	0	0	41	0	0	0	0	0	0	0	0	0	0	0	0	0	0	0	0	0	0	0
Bacteria;__Firmicutes;__Clostridia;__Clostridiales;__Eubacteriaceae;__Eubacterium;__Eubacterium coprostanoligenes	0	0	0	0	0	0	0	0	0	0	0	0	0	9	0	0	0	0	0	0	0	0	0	0	0	0	0	0	0	0	1	0	1	0	0	0	0	0	0	0	0	0	0	1	0	0	0	0	0
Bacteria;__Verrucomicrobia;__Spartobacteria;__;__;__;__Terrimicrobium sacchariphilum	0	0	0	0	0	0	0	37	0	0	0	0	0	0	0	0	0	0	0	0	0	0	0	0	0	0	0	0	0	0	0	0	0	0	0	0	0	0	0	0	0	0	0	0	0	0	0	0	0
Bacteria;__Actinobacteria;__;__Acidimicrobiales;__Acidimicrobiaceae;__Ilumatobacter;__Ilumatobacter fluminis	0	0	0	0	0	0	0	0	0	0	0	0	0	0	0	0	0	0	0	0	0	0	0	0	0	0	0	0	0	0	0	0	0	0	0	0	0	0	31	0	0	0	0	0	0	0	0	0	0
Bacteria;__Firmicutes;__Clostridia;__Clostridiales;__Lachnospiraceae;__;__Lachnoanaerobaculum orale	0	0	0	0	0	0	0	0	0	0	0	0	0	0	0	0	0	0	0	0	0	0	0	0	0	0	0	0	0	0	0	0	0	0	0	0	0	0	30	0	0	0	0	0	0	0	0	0	0
Bacteria;__Firmicutes;__Clostridia;__Clostridiales;__Ruminococcaceae;__Ruminococcus;__Ruminococcus champanellensis	0	0	0	0	0	0	0	0	0	0	0	0	0	0	0	0	0	0	0	0	0	0	0	0	0	0	0	0	0	0	0	0	0	0	0	0	0	0	22	0	0	0	0	0	0	0	0	0	0
Bacteria;__Firmicutes;__Negativicutes;__;__Veillonellaceae;__Veillonella;__Veillonella dispar	0	0	0	0	0	0	0	3	0	0	0	0	0	5	16	0	0	0	0	0	1	0	0	0	0	0	0	0	0	0	0	0	1	0	0	0	0	0	40	0	0	0	0	0	0	0	2	0	0
Bacteria;__Bacteroidetes;__;__Sphingobacteriales;__Sphingobacteriaceae;__Mucilaginibacter;__Mucilaginibacter daejeonensis	0	0	0	0	0	0	0	0	0	0	0	0	0	0	0	0	6	0	0	0	0	2	0	0	0	0	0	0	0	0	0	0	0	0	0	0	0	0	0	0	0	0	25	0	0	0	0	0	0
Bacteria;__Firmicutes;__Clostridia;__Clostridiales;__Christensenellaceae;__Christensenella;__Christensenella timonensis	0	0	0	0	0	0	0	0	0	0	0	0	0	0	0	0	0	0	0	0	0	0	0	0	0	0	1	0	0	0	0	0	0	0	0	0	0	0	28	0	0	0	0	0	0	0	0	0	0
Bacteria;__Firmicutes;__Clostridia;__Clostridiales;__Lachnospiraceae;__;__[Clostridium] lavalense	0	0	0	0	0	0	0	0	0	0	18	0	0	2	0	0	0	3	0	0	0	0	0	1	0	0	0	0	0	0	0	0	0	0	0	0	0	0	8	0	0	0	0	0	0	0	0	0	0
;__;__;__;__;__;__	0	0	0	0	0	0	0	0	0	0	0	0	0	0	0	0	0	0	0	0	0	0	89	0	0	0	0	0	0	0	0	0	0	0	0	0	0	0	0	0	0	0	0	0	0	0	0	0	0
Bacteria;__Chloroflexi;__;__Sphaerobacterales;__Sphaerobacteraceae;__Sphaerobacter;__Sphaerobacter thermophilus	0	0	0	0	0	0	0	0	0	0	0	0	0	0	0	0	0	0	0	0	0	0	0	0	0	0	0	0	0	22	0	0	0	0	0	0	0	0	0	0	0	0	0	0	0	0	0	0	0
Bacteria;__Actinobacteria;__;__;__Nocardiaceae;__Rhodococcus;__Rhodococcus biphenylivorans	0	0	0	0	0	0	0	0	0	0	0	0	0	0	0	0	0	0	0	0	0	0	0	0	0	0	0	0	0	63	0	0	0	0	0	0	0	0	0	0	0	0	0	0	0	0	0	0	0
Bacteria;__Proteobacteria;__Betaproteobacteria;__Methylophilales;__Methylophilaceae;__Methylotenera;__Methylotenera versatilis	0	0	0	0	0	0	5	31	0	0	0	0	0	0	0	0	0	0	0	0	0	0	0	0	0	0	0	0	0	0	0	0	0	0	0	0	0	0	0	0	0	0	0	0	0	0	9	0	0
Bacteria;__Proteobacteria;__Gammaproteobacteria;__;__;__Rahnella;__Rahnella inusitata	0	0	0	0	0	0	0	0	0	0	0	0	0	0	0	0	0	0	0	64	0	0	0	0	0	0	0	0	0	0	0	0	0	0	0	0	0	0	0	0	0	0	0	0	0	0	0	0	0
Bacteria;__Firmicutes;__Clostridia;__Clostridiales;__Ruminococcaceae;__;__Anaerobacterium chartisolvens	0	0	0	0	0	0	0	0	0	0	0	0	0	0	0	0	0	0	0	0	0	0	0	0	0	0	0	0	0	0	0	0	0	0	0	0	0	0	0	0	0	0	21	0	0	0	0	0	0
Bacteria;__Firmicutes;__Clostridia;__Clostridiales;__Ruminococcaceae;__Faecalibacterium;__Faecalibacterium prausnitzii	0	0	0	0	0	0	0	0	0	0	0	0	0	42	0	0	0	0	0	0	0	0	0	0	0	1	0	0	0	0	7	0	0	0	0	0	0	0	0	0	0	0	0	0	0	0	0	0	0
;__;__;__;__;__;__	0	0	0	0	0	0	0	28	0	0	0	0	0	0	0	0	0	0	0	0	0	0	0	0	0	0	0	0	0	0	0	0	0	0	0	0	0	0	0	0	0	0	0	0	0	0	0	0	0
Bacteria;__Proteobacteria;__Gammaproteobacteria;__;__;__Providencia;__Providencia vermicola	0	0	0	0	0	0	0	0	0	0	32	0	0	0	0	0	0	0	0	0	0	0	0	0	0	0	0	0	0	0	9	0	0	0	0	0	0	0	0	0	0	0	0	0	0	0	0	23	0
Bacteria;__Firmicutes;__Bacilli;__Bacillales;__;__Gemella;__Gemella morbillorum	0	0	0	0	0	0	0	0	0	0	0	0	0	0	0	0	0	0	0	0	0	0	0	0	0	0	0	0	0	0	0	0	1	0	0	0	0	0	0	0	48	0	7	0	0	0	0	0	0
Bacteria;__Proteobacteria;__Alphaproteobacteria;__Caulobacterales;__Caulobacteraceae;__Brevundimonas;__Brevundimonas subvibrioides	0	0	0	0	0	0	0	0	0	0	21	0	0	0	0	0	0	9	0	0	0	0	0	0	0	0	0	0	0	0	0	0	0	0	0	0	0	0	0	0	0	0	0	0	0	0	0	0	0
Bacteria;__Firmicutes;__Negativicutes;__;__Veillonellaceae;__Dialister;__Dialister succinatiphilus	0	0	0	0	0	0	0	0	0	0	20	0	0	0	0	0	0	0	0	0	0	0	0	2	0	1	1	0	0	0	3	0	2	0	0	0	0	11	0	0	0	0	0	5	0	0	0	0	0
Bacteria;__Firmicutes;__Clostridia;__Clostridiales;__Ruminococcaceae;__;__[Clostridium] papyrosolvens	0	0	0	0	0	0	0	0	0	0	0	0	0	0	0	0	0	0	0	0	0	0	0	0	0	0	0	0	0	0	0	0	0	0	0	0	0	0	0	0	0	0	0	0	0	0	20	0	0
Bacteria;__Bacteroidetes;__;__Flavobacteriales;__Cryomorphaceae;__;__Owenweeksia hongkongensis	0	0	0	0	0	0	0	0	0	0	0	0	0	0	0	0	0	0	0	55	0	0	0	0	0	0	0	0	0	0	0	0	0	0	0	0	0	0	0	0	0	0	0	0	0	0	0	0	0
Bacteria;__Firmicutes;__Clostridia;__Clostridiales;__Lachnospiraceae;__Anaerostipes;__Anaerostipes hadrus	0	0	0	0	0	0	0	0	0	0	0	0	0	0	0	0	0	0	0	0	0	0	0	0	0	0	0	0	0	51	0	0	0	0	0	0	0	0	0	0	0	0	0	0	0	0	0	0	0
Bacteria;__Fusobacteria;__;__Fusobacteriales;__;__Leptotrichia;__Leptotrichia wadei	0	0	0	0	0	0	0	0	0	0	0	0	0	0	0	21	0	0	0	0	0	0	0	0	0	0	0	0	0	7	0	0	0	0	0	0	0	0	0	0	0	0	17	0	0	0	0	0	0
Bacteria;__Proteobacteria;__Gammaproteobacteria;__;__Sinobacteraceae;__Nevskia;__Nevskia aquatilis	0	0	0	0	0	0	0	0	0	0	0	0	0	0	0	0	0	0	0	0	0	0	0	0	0	0	0	0	48	0	0	0	0	0	0	0	0	0	0	0	0	0	0	0	0	0	0	0	0
Bacteria;__Proteobacteria;__Alphaproteobacteria;__Sphingomonadales;__Sphingomonadaceae;__Sphingobium;__Sphingobium yanoikuyae	0	0	0	0	0	0	0	0	0	0	0	0	0	38	0	0	0	0	0	0	0	0	9	0	0	0	0	0	0	0	0	0	0	0	0	0	0	0	0	0	0	0	0	0	0	0	0	0	0
Bacteria;__Proteobacteria;__Betaproteobacteria;__Burkholderiales;__;__Aquabacterium;__Aquabacterium parvum	0	0	0	0	0	0	0	0	0	0	0	0	0	0	0	0	0	0	0	0	0	0	0	0	0	0	0	0	17	0	0	0	0	0	0	0	0	0	0	0	0	0	0	0	0	0	0	0	0
Bacteria;__Proteobacteria;__Betaproteobacteria;__Burkholderiales;__Burkholderiaceae;__Cupriavidus;__Cupriavidus metallidurans	0	0	0	0	0	0	0	0	0	0	0	0	0	0	0	0	0	0	0	16	0	0	0	0	0	0	0	0	0	0	0	0	0	0	0	0	0	0	0	0	0	0	0	0	0	0	0	0	0
Bacteria;__Bacteroidetes;__Bacteroidia;__Bacteroidales;__Prevotellaceae;__;__Prevotellamassilia timonensis	0	0	0	0	0	0	0	0	0	0	12	0	0	0	0	0	0	0	0	0	0	0	0	0	0	0	0	0	0	0	0	0	0	0	0	0	0	0	0	0	0	0	0	0	0	0	0	0	0
Bacteria;__Firmicutes;__Clostridia;__Clostridiales;__Ruminococcaceae;__;__Anaerobacterium chartisolvens	0	0	0	0	0	0	0	37	0	0	0	0	0	0	0	0	0	0	0	0	0	0	0	0	0	0	0	0	0	0	0	0	0	0	0	0	0	0	0	0	0	0	0	0	0	0	0	0	0
Bacteria;__Firmicutes;__Bacilli;__Lactobacillales;__Enterococcaceae;__Enterococcus;__Enterococcus hirae	0	0	0	0	0	0	0	0	0	0	0	0	0	0	0	0	0	0	0	0	0	0	0	0	0	0	0	0	6	0	0	0	0	0	0	0	0	0	0	0	0	0	0	0	0	0	0	0	0
Bacteria;__Proteobacteria;__Epsilonproteobacteria;__Campylobacterales;__Campylobacteraceae;__Arcobacter;__Arcobacter cloacae	0	0	0	0	0	0	0	0	0	0	0	0	0	0	0	0	0	0	0	0	0	0	0	0	0	0	0	0	0	0	0	0	0	0	0	0	0	0	0	0	0	0	0	0	9	0	0	0	0
Bacteria;__Firmicutes;__Clostridia;__Clostridiales;__Lachnospiraceae;__Coprococcus;__Coprococcus eutactus	0	0	0	0	0	0	0	0	0	0	31	0	0	0	0	0	0	0	0	0	0	0	0	0	0	0	1	0	0	0	0	0	0	1	0	0	0	0	0	0	0	0	0	0	0	0	0	0	0
Bacteria;__Proteobacteria;__Betaproteobacteria;__Burkholderiales;__Oxalobacteraceae;__Herminiimonas;__Herminiimonas contaminans	0	0	0	0	0	0	0	0	0	0	0	0	0	0	0	0	0	0	0	0	0	0	0	0	0	0	0	0	0	0	0	0	0	0	0	0	0	0	37	0	0	0	0	0	1	0	2	0	0
;__;__;__;__;__;__	0	0	1	0	0	0	0	0	0	0	0	0	0	0	1	0	0	1	0	12	3	0	7	3	0	7	0	0	8	0	1	0	2	0	4	0	0	5	5	0	0	0	0	6	9	0	0	11	0
Bacteria;__Firmicutes;__Clostridia;__Clostridiales;__Lachnospiraceae;__;__Murimonas intestini	0	0	0	0	0	0	0	0	0	0	0	0	0	0	0	0	0	0	0	0	0	0	0	0	0	0	0	0	0	0	0	0	0	0	0	0	0	0	31	0	0	0	0	0	0	0	0	0	0
Bacteria;__Firmicutes;__Clostridia;__Clostridiales;__Lachnospiraceae;__Blautia;__Blautia wexlerae	0	0	0	0	0	0	0	0	0	0	0	0	0	0	0	0	0	0	0	0	0	0	0	0	0	0	0	0	0	48	3	0	0	0	0	0	0	4	0	0	0	0	0	0	0	0	0	0	0
Bacteria;__Bacteroidetes;__Bacteroidia;__Bacteroidales;__Bacteroidaceae;__Bacteroides;__Bacteroides fragilis	0	0	0	0	0	0	0	0	0	0	0	0	0	0	0	31	0	0	0	0	0	0	0	0	0	24	0	0	0	0	0	0	0	0	0	0	0	0	0	0	0	0	0	0	0	0	0	0	0
Bacteria;__Firmicutes;__Clostridia;__Clostridiales;__Lachnospiraceae;__;__[Clostridium] lactatifermentans	0	0	0	0	0	0	0	0	0	0	4	0	0	0	0	0	0	0	0	0	0	0	0	0	0	0	0	0	0	26	0	0	0	0	0	0	0	0	41	0	0	0	0	0	0	0	0	0	0
Bacteria;__Bacteroidetes;__Bacteroidia;__Bacteroidales;__Prevotellaceae;__Paraprevotella;__Paraprevotella clara	0	0	0	0	0	0	0	0	0	0	0	0	0	0	0	0	0	0	0	0	0	0	0	0	0	4	0	0	0	0	0	0	0	0	0	0	0	0	42	0	0	0	0	0	0	0	0	0	0
Bacteria;__Actinobacteria;__;__Actinomycetales;__Actinomycetaceae;__;__Actinobaculum schaalii	0	0	0	0	0	0	0	0	0	0	0	0	0	0	0	0	0	0	0	0	0	0	0	0	0	0	0	0	2	0	0	0	0	0	0	0	0	21	0	0	0	0	0	0	0	0	0	0	0
Bacteria;__Firmicutes;__Clostridia;__Clostridiales;__Lachnospiraceae;__;__Fusicatenibacter saccharivorans	0	0	0	0	0	0	0	0	0	0	0	0	0	0	0	0	0	0	0	0	0	0	0	0	0	0	0	0	0	39	0	0	0	0	0	0	0	0	0	0	0	0	0	0	0	0	0	0	0
Bacteria;__Actinobacteria;__;__;__Micrococcaceae;__Rothia;__Rothia dentocariosa	0	0	0	0	0	0	0	0	0	0	0	0	0	0	0	0	0	0	0	0	0	0	0	0	0	0	0	0	0	0	0	0	0	0	0	0	0	0	61	0	0	0	69	0	0	0	0	0	0
Bacteria;__Bacteroidetes;__Bacteroidia;__Bacteroidales;__Bacteroidaceae;__Bacteroides;__Bacteroides plebeius	0	0	0	0	0	0	0	0	0	0	0	0	0	0	0	0	0	0	0	0	0	0	0	0	0	0	0	0	0	0	0	0	0	0	0	0	0	0	0	0	0	0	0	4	0	0	16	0	0
Bacteria;__Proteobacteria;__Betaproteobacteria;__Neisseriales;__Neisseriaceae;__Neisseria;__Neisseria elongata	0	0	0	0	0	0	0	0	0	0	0	0	0	0	0	0	0	0	0	0	0	0	3	0	0	0	0	0	0	0	0	0	0	0	0	0	0	0	0	0	0	0	9	0	0	0	0	0	0
Bacteria;__Proteobacteria;__Alphaproteobacteria;__Rhodospirillales;__Rhodospirillaceae;__Rhodospirillum;__Rhodospirillum rubrum	0	0	0	0	0	0	0	0	0	0	29	0	0	0	0	0	0	0	0	0	0	0	0	0	0	0	0	0	0	0	0	0	0	0	0	0	0	0	0	0	0	0	0	0	0	0	0	0	0
;__;__;__;__;__;__	0	0	0	0	0	0	0	0	0	0	0	0	0	0	0	0	0	0	0	0	0	0	0	0	0	0	0	0	0	47	0	0	0	0	0	0	0	0	0	0	0	0	0	0	0	0	0	0	0
Bacteria;__Firmicutes;__Clostridia;__Clostridiales;__Lachnospiraceae;__Lachnospira;__Lachnospira multipara	0	0	0	0	0	0	0	0	0	0	25	0	0	0	0	0	0	0	0	0	0	0	0	0	0	0	0	0	0	0	0	0	0	0	0	0	0	0	0	0	0	0	0	0	0	0	0	0	0
Bacteria;__Proteobacteria;__Gammaproteobacteria;__Chromatiales;__;__;__Wenzhouxiangella marina	0	0	0	0	0	0	0	0	0	0	0	0	0	0	0	0	0	8	0	0	0	0	0	0	0	0	0	0	0	0	0	0	0	0	0	0	0	0	0	0	0	0	0	0	0	0	0	0	0
Bacteria;__Firmicutes;__;__Erysipelotrichales;__Erysipelotrichaceae;__;__[Clostridium] spiroforme	0	0	0	0	0	0	0	0	0	0	0	0	0	0	0	0	0	0	0	0	0	0	0	0	0	0	0	0	0	38	2	0	2	0	0	0	0	0	0	0	0	0	0	0	0	0	0	0	0
Bacteria;__Firmicutes;__Clostridia;__Clostridiales;__;__;__Flavonifractor plautii	0	0	0	0	0	0	0	0	0	0	0	0	0	0	0	0	0	0	0	0	0	0	0	0	0	0	0	0	0	0	0	0	0	0	0	0	0	0	23	0	0	0	0	0	0	0	0	0	0
Bacteria;__Firmicutes;__Clostridia;__Clostridiales;__Peptococcaceae;__Desulfotomaculum;__Desulfotomaculum halophilum	0	0	0	0	0	0	0	0	0	0	0	0	0	0	0	0	0	0	0	0	0	0	0	0	0	0	0	0	0	0	0	0	0	0	0	0	0	0	28	0	0	0	0	0	0	0	0	0	0
Bacteria;__Firmicutes;__Clostridia;__Clostridiales;__Ruminococcaceae;__Ruminococcus;__Ruminococcus champanellensis	0	0	0	0	0	0	0	0	0	0	0	0	0	0	0	0	0	0	0	0	0	0	0	0	0	0	0	0	0	0	0	0	0	0	0	0	0	0	11	0	0	0	0	0	0	0	0	0	0
;__;__;__;__;__;__	0	0	0	0	0	0	0	0	0	0	0	0	0	0	0	0	0	0	0	0	0	0	0	0	0	0	0	0	0	0	0	0	0	0	0	0	0	0	18	0	0	0	0	0	0	0	0	0	0
Bacteria;__Proteobacteria;__Gammaproteobacteria;__;__;__Cellvibrio;__Cellvibrio fibrivorans	0	0	0	0	0	0	0	0	0	0	0	0	0	0	0	0	0	0	0	0	0	0	53	0	0	0	0	0	0	0	0	0	0	0	0	0	0	0	0	0	0	0	0	0	0	0	0	0	0
Bacteria;__Proteobacteria;__Betaproteobacteria;__Burkholderiales;__;__Tepidimonas;__Tepidimonas fonticaldi	0	0	0	0	0	0	0	0	0	0	0	0	0	17	0	0	0	0	0	0	0	0	0	0	0	0	0	0	0	16	0	0	0	0	0	0	0	0	0	0	0	0	0	0	0	0	0	0	0
;__;__;__;__;__;__	0	0	0	0	0	0	0	0	0	0	0	0	0	0	0	0	0	0	0	0	0	0	0	0	0	0	0	0	0	0	0	0	0	0	0	0	0	0	0	0	0	0	0	0	0	12	0	0	0
Bacteria;__Proteobacteria;__Gammaproteobacteria;__Pseudomonadales;__Pseudomonadaceae;__Pseudomonas;__Pseudomonas aeruginosa	0	0	0	0	0	0	0	0	0	0	17	0	0	0	0	0	0	0	0	0	1	0	0	0	0	0	0	0	0	0	0	0	0	0	0	0	0	0	0	1	0	0	0	0	0	0	0	0	0
Bacteria;__Actinobacteria;__;__;__Nocardioidaceae;__Aeromicrobium;__Aeromicrobium ginsengisoli	0	0	0	0	0	0	0	23	1	0	0	0	0	0	0	0	0	0	0	0	0	0	0	0	0	0	0	0	0	0	0	0	0	0	0	0	0	0	0	0	0	0	0	0	0	0	0	0	0
Bacteria;__Firmicutes;__Clostridia;__Clostridiales;__Lachnospiraceae;__Roseburia;__Roseburia intestinalis	0	0	0	0	0	0	0	0	0	0	0	0	0	0	0	0	0	0	0	0	0	0	0	0	0	0	0	0	0	0	0	0	0	0	0	0	0	0	0	0	0	0	8	0	0	0	0	0	0
Bacteria;__Firmicutes;__;__Erysipelotrichales;__Erysipelotrichaceae;__;__Massiliomicrobiota timonensis	0	0	0	0	0	0	0	0	0	0	0	0	0	0	0	0	0	0	0	0	0	0	0	0	0	0	0	0	0	0	0	0	0	0	0	0	0	0	21	0	0	0	0	0	0	0	0	0	0
Bacteria;__Firmicutes;__Clostridia;__Clostridiales;__Lachnospiraceae;__;__[Clostridium] saccharolyticum	0	0	0	0	0	0	0	0	0	0	9	0	0	0	0	0	0	4	0	0	0	0	0	0	0	0	0	0	0	56	0	0	0	0	0	0	0	0	0	0	0	0	0	2	0	0	0	0	0
Bacteria;__Firmicutes;__Bacilli;__Lactobacillales;__Lactobacillaceae;__Lactobacillus;__Lactobacillus herbarum	0	0	0	0	0	0	0	0	0	0	0	0	0	0	0	0	0	0	0	0	0	0	0	0	0	0	0	0	0	0	0	0	0	0	0	0	0	0	0	0	0	0	0	0	0	0	21	0	0
Bacteria;__Actinobacteria;__;__Bifidobacteriales;__Bifidobacteriaceae;__Alloscardovia;__Alloscardovia omnicolens	0	0	0	0	0	0	0	0	0	0	0	0	0	0	0	0	0	0	0	0	0	0	2	0	0	0	0	0	2	0	0	0	0	0	0	0	0	4	0	0	0	0	0	0	0	0	0	0	0
Bacteria;__Actinobacteria;__;__Actinomycetales;__Actinomycetaceae;__Arcanobacterium;__Arcanobacterium pluranimalium	0	0	0	0	0	0	0	0	0	0	0	0	0	0	0	0	0	0	0	0	0	0	0	0	0	0	0	0	31	0	0	0	0	0	0	0	0	0	0	0	0	0	0	0	0	0	0	0	0
Bacteria;__Actinobacteria;__;__Actinomycetales;__Actinomycetaceae;__Actinomyces;__Actinomyces graevenitzii	0	0	0	0	0	0	0	20	0	0	0	0	0	0	0	0	0	0	0	0	0	0	0	0	0	0	0	0	0	0	0	0	0	0	0	0	0	0	0	0	0	0	0	0	0	0	0	0	0
Bacteria;__Firmicutes;__Clostridia;__Clostridiales;__Ruminococcaceae;__;__[Eubacterium] siraeum	0	0	0	0	0	0	0	0	0	0	0	0	0	0	0	0	0	0	0	0	0	0	0	1	0	0	0	0	0	0	0	0	9	0	0	0	0	3	0	0	0	0	0	10	3	0	0	0	0
Bacteria;__Firmicutes;__Clostridia;__Clostridiales;__Ruminococcaceae;__Ethanoligenens;__Ethanoligenens harbinense	0	0	0	0	0	0	0	21	0	0	0	0	0	0	0	0	0	0	0	0	0	0	0	0	0	0	0	0	0	0	0	0	0	0	0	0	0	0	0	0	0	0	0	0	0	0	0	0	0
Bacteria;__Firmicutes;__Clostridia;__Clostridiales;__Lachnospiraceae;__Dorea;__Dorea longicatena	0	0	0	0	0	0	0	0	0	0	0	0	0	0	0	0	0	0	0	0	0	0	0	0	0	0	0	0	0	0	4	0	3	0	0	0	0	0	22	0	0	0	0	0	0	0	0	0	0
;__;__;__;__;__;__	0	14	0	0	0	0	0	0	0	0	0	0	0	0	0	0	0	0	0	0	0	0	0	0	0	0	0	0	0	0	0	0	0	0	0	0	0	0	0	0	0	0	0	0	0	0	0	0	0
Bacteria;__Bacteroidetes;__;__;__;__Sediminibacterium;__Sediminibacterium salmoneum	0	0	0	0	0	1	0	0	0	0	0	0	0	0	0	0	0	0	0	0	0	0	0	0	0	0	0	0	0	0	0	0	0	0	0	0	0	0	0	0	0	0	0	0	0	0	12	14	0
Bacteria;__Bacteroidetes;__Bacteroidia;__Bacteroidales;__Bacteroidaceae;__Bacteroides;__Bacteroides caccae	0	0	0	0	0	0	0	0	0	0	11	0	0	10	0	0	0	0	0	0	0	0	0	16	0	0	0	0	12	0	0	0	0	0	0	0	0	0	0	0	0	0	0	0	0	0	0	0	0
Bacteria;__Firmicutes;__Negativicutes;__;__Veillonellaceae;__Dialister;__Dialister invisus	0	0	0	0	0	0	0	0	0	0	0	0	0	0	0	0	0	0	0	0	0	0	0	0	0	0	0	0	0	0	0	0	0	0	0	0	0	0	0	0	0	0	0	0	0	0	0	0	0
Bacteria;__Firmicutes;__Clostridia;__Clostridiales;__Ruminococcaceae;__;__Anaerobacterium chartisolvens	0	0	0	0	0	0	0	0	0	0	0	0	0	0	0	0	0	0	0	0	0	0	0	0	0	0	0	0	18	0	0	0	0	0	0	0	0	1	0	0	0	0	0	0	0	0	0	0	0
Bacteria;__Proteobacteria;__Betaproteobacteria;__Burkholderiales;__Comamonadaceae;__Curvibacter;__Curvibacter gracilis	0	0	0	0	0	0	0	0	0	0	0	0	0	0	7	0	1	0	0	0	0	0	0	0	0	0	0	0	0	0	0	0	0	0	0	0	0	0	0	0	1	0	5	0	1	6	0	0	0
Bacteria;__Actinobacteria;__;__;__;__Slackia;__Slackia exigua	0	0	0	0	0	0	3	0	0	0	0	0	0	0	0	0	0	0	0	0	3	0	0	0	0	0	0	0	0	0	0	5	0	0	0	0	0	0	0	0	0	0	0	0	0	0	0	0	0
Bacteria;__Firmicutes;__Clostridia;__Clostridiales;__;__;__Flavonifractor plautii	0	0	0	0	0	0	0	0	0	0	0	0	0	0	0	0	0	0	0	0	0	0	0	0	0	3	0	0	0	0	0	0	0	0	0	0	0	0	15	0	0	0	0	0	0	0	0	0	0
Bacteria;__Bacteroidetes;__Bacteroidia;__Bacteroidales;__Prevotellaceae;__Prevotella;__Prevotella stercorea	0	0	0	0	0	0	0	0	0	0	5	0	0	0	0	0	0	0	0	0	0	0	0	0	0	0	0	0	0	0	3	0	0	0	0	0	0	0	0	0	0	0	0	0	0	0	0	0	0
Bacteria;__Proteobacteria;__Gammaproteobacteria;__Vibrionales;__Vibrionaceae;__Vibrio;__Vibrio hispanicus	0	0	0	0	0	0	0	0	0	0	0	0	0	12	0	0	0	0	0	0	0	0	0	0	0	6	0	0	15	0	18	0	0	0	0	0	0	16	0	0	0	0	0	0	0	0	0	0	0
Bacteria;__Proteobacteria;__Alphaproteobacteria;__Rhizobiales;__Methylobacteriaceae;__Methylobacterium;__Methylobacterium pseudosasae	0	0	0	0	0	0	5	13	1	0	0	0	0	0	0	0	0	0	0	0	0	0	0	0	0	0	0	0	0	0	0	0	0	0	0	0	0	0	0	0	0	0	0	0	0	0	0	0	0
Bacteria;__Bacteroidetes;__Bacteroidia;__Bacteroidales;__Bacteroidaceae;__Bacteroides;__Bacteroides cellulosilyticus	0	0	0	0	0	0	0	0	0	0	0	0	0	0	0	0	0	0	0	0	0	0	0	0	0	0	0	0	0	22	0	0	0	0	0	0	0	0	0	0	0	0	0	0	0	0	0	0	0
;__;__;__;__;__;__	0	0	0	0	0	0	0	0	0	0	0	0	0	0	0	0	0	0	0	0	0	0	0	0	0	0	0	0	0	0	0	0	0	0	0	0	0	0	8	0	0	0	0	0	0	0	0	0	0
Bacteria;__Bacteroidetes;__;__;__;__;__Taibaiella koreensis	0	0	0	0	0	0	0	0	0	0	15	0	0	0	0	0	0	0	0	0	0	0	0	0	0	0	0	0	0	0	0	0	0	0	0	0	0	0	0	0	0	0	0	0	0	0	0	0	0
Bacteria;__Firmicutes;__Clostridia;__Clostridiales;__Christensenellaceae;__Christensenella;__Christensenella minuta	0	0	0	0	0	0	0	0	0	0	0	0	0	0	0	0	0	0	0	0	0	0	0	0	0	0	0	0	0	0	0	0	0	0	0	0	0	0	26	0	0	0	0	0	0	0	0	0	0
Bacteria;__Firmicutes;__Bacilli;__Lactobacillales;__Enterococcaceae;__Enterococcus;__Enterococcus hirae	0	0	0	0	0	0	0	0	0	0	0	0	0	0	0	0	0	0	0	0	0	0	0	0	0	0	0	0	0	0	0	0	0	0	0	0	0	0	0	0	0	0	0	0	0	0	14	0	0
Bacteria;__Firmicutes;__Bacilli;__Lactobacillales;__Lactobacillaceae;__Lactobacillus;__Lactobacillus fermentum	0	0	0	0	0	0	0	0	0	0	0	0	0	0	0	0	0	0	0	0	0	0	0	0	0	0	0	0	0	0	0	0	0	0	0	0	0	0	0	0	0	0	0	0	0	0	29	0	0
Bacteria;__Bacteroidetes;__Bacteroidia;__Bacteroidales;__Prevotellaceae;__Prevotella;__Prevotella disiens	0	0	0	0	0	0	0	0	0	0	0	0	0	0	0	0	0	0	0	0	0	0	0	0	0	0	0	0	0	0	0	0	0	0	0	8	0	0	0	0	0	0	0	0	0	0	0	0	0
Bacteria;__Firmicutes;__Bacilli;__Bacillales;__Bacillaceae;__Bacillus;__[Brevibacterium] frigoritolerans	0	0	0	0	0	0	0	0	0	0	0	0	0	0	0	0	0	0	0	0	0	0	0	0	0	0	0	0	0	59	0	0	0	0	0	0	0	0	0	0	0	0	0	0	0	0	0	0	0
Bacteria;__Bacteroidetes;__;__Flavobacteriales;__Flavobacteriaceae;__Elizabethkingia;__Elizabethkingia endophytica	0	0	0	0	0	0	3	2	0	0	0	0	0	0	9	0	0	0	0	0	0	0	0	0	0	0	0	0	0	0	0	0	0	0	0	0	0	0	0	0	0	0	0	0	0	0	0	0	0
Bacteria;__Proteobacteria;__Alphaproteobacteria;__Rhizobiales;__Phyllobacteriaceae;__Aminobacter;__Aminobacter anthyllidis	0	4	0	0	0	0	0	0	4	0	0	0	0	0	0	0	0	0	0	0	0	0	0	0	0	0	0	0	0	0	0	0	0	0	0	0	0	0	0	0	0	0	0	0	0	0	0	0	0
Bacteria;__Firmicutes;__Clostridia;__Clostridiales;__Ruminococcaceae;__;__Anaeromassilibacillus senegalensis	0	0	0	0	0	0	0	0	0	0	0	0	0	0	0	0	0	0	0	0	0	0	0	0	0	0	0	0	0	0	0	0	0	0	0	0	0	0	30	0	0	0	0	0	0	0	0	0	0
Bacteria;__Firmicutes;__Clostridia;__Clostridiales;__Lachnospiraceae;__;__[Clostridium] asparagiforme	0	0	0	0	0	0	0	0	0	0	0	0	1	21	0	0	0	0	0	0	0	0	0	0	0	1	0	0	0	0	6	0	0	0	0	0	0	0	0	0	0	0	0	0	0	0	0	0	0
Bacteria;__Firmicutes;__Bacilli;__Lactobacillales;__Enterococcaceae;__Enterococcus;__Enterococcus hirae	0	0	0	0	0	0	0	0	0	0	0	0	0	0	14	0	0	0	0	0	0	0	0	0	0	0	0	0	0	0	0	0	0	0	0	0	0	0	0	0	0	0	0	0	0	0	0	0	0
Bacteria;__Proteobacteria;__Gammaproteobacteria;__Chromatiales;__Chromatiaceae;__Rheinheimera;__Rheinheimera aquatica	0	0	0	0	0	0	0	0	0	0	0	0	0	0	0	0	0	0	0	0	0	0	17	0	0	0	0	0	0	0	0	0	0	0	0	0	0	0	0	0	0	0	0	0	0	0	0	0	0
Bacteria;__Firmicutes;__Clostridia;__Clostridiales;__Lachnospiraceae;__Roseburia;__Roseburia hominis	0	0	0	0	0	0	0	0	0	0	0	0	0	0	0	0	0	0	0	0	0	0	0	3	0	0	0	0	0	0	0	0	1	0	0	0	0	14	0	0	0	0	0	0	0	0	0	0	0
Bacteria;__Firmicutes;__Bacilli;__Bacillales;__Bacillaceae;__Bacillus;__Bacillus sonorensis	0	0	0	0	0	0	0	0	0	0	0	0	0	3	0	0	0	0	0	0	0	0	0	0	0	0	0	0	0	0	0	0	0	0	0	0	0	0	0	0	0	0	0	0	0	0	15	0	0
Bacteria;__Firmicutes;__Clostridia;__Clostridiales;__Clostridiales Family XIII. Incertae Sedis;__;__Ihubacter massiliensis	0	0	0	0	0	0	0	0	0	0	0	0	0	0	0	0	0	0	0	0	0	0	0	0	0	0	0	0	0	0	0	0	0	0	0	0	0	0	0	0	0	0	0	0	0	0	0	8	0
Bacteria;__Bacteroidetes;__;__Flavobacteriales;__Flavobacteriaceae;__Chryseobacterium;__Chryseobacterium haifense	0	0	0	0	0	0	0	0	0	0	0	0	0	0	0	14	0	0	0	0	0	0	0	0	0	0	0	0	0	0	0	0	0	0	0	0	0	0	0	0	0	0	0	1	0	0	0	0	0
Bacteria;__Firmicutes;__Bacilli;__Lactobacillales;__Carnobacteriaceae;__Carnobacterium;__Carnobacterium jeotgali	0	0	0	0	0	0	1	14	0	0	0	0	0	0	0	0	0	0	0	0	0	0	0	0	0	0	0	0	0	0	0	0	0	0	0	0	0	0	1	0	0	0	0	0	0	0	0	0	0
Bacteria;__Bacteroidetes;__Bacteroidia;__Bacteroidales;__Porphyromonadaceae;__Porphyromonas;__Porphyromonas asaccharolytica	0	0	0	0	0	0	0	0	0	0	0	0	0	0	0	0	0	0	0	0	0	0	0	0	0	0	0	0	0	0	0	0	0	0	0	24	0	0	0	0	0	0	0	0	0	0	0	0	0
;__;__;__;__;__;__	0	0	0	0	0	0	0	0	0	0	0	0	0	0	0	0	0	0	0	0	0	0	0	0	0	0	0	0	0	0	14	0	0	0	0	0	0	0	0	0	0	0	0	0	0	0	0	0	0
Bacteria;__Bacteroidetes;__Bacteroidia;__Bacteroidales;__Prevotellaceae;__Prevotella;__Prevotella oris	0	0	0	0	0	0	0	0	0	0	0	0	0	0	0	0	0	0	0	0	0	0	0	0	0	0	0	0	0	26	0	0	0	0	0	0	0	0	0	0	0	0	0	0	0	0	0	0	0
Bacteria;__Bacteroidetes;__Cytophagia;__Cytophagales;__Cyclobacteriaceae;__Cyclobacterium;__Cyclobacterium halophilum	0	0	0	0	0	0	0	0	0	0	0	0	0	0	0	0	0	0	0	0	0	0	0	0	0	0	0	0	0	30	0	0	0	0	0	0	0	0	0	0	0	0	0	0	0	0	0	0	0
Bacteria;__Firmicutes;__Clostridia;__Clostridiales;__Lachnospiraceae;__Lachnospira;__Lachnospira pectinoschiza	0	0	0	0	0	0	0	0	0	0	0	0	0	0	0	3	0	0	0	0	0	0	0	0	0	0	0	0	0	26	0	0	0	0	0	0	0	0	0	0	0	0	0	0	0	0	0	0	0
Bacteria;__Cyanobacteria;__;__;__;__Trichocoleus;__Trichocoleus desertorum	0	0	0	0	0	0	0	0	0	0	0	0	0	0	0	0	0	0	0	0	0	0	0	0	0	0	0	0	0	0	0	0	0	0	0	0	0	0	0	0	0	0	0	0	0	0	8	0	0
Bacteria;__Actinobacteria;__;__;__Mycobacteriaceae;__Mycobacterium;__Mycobacterium parafortuitum	0	0	0	0	0	0	0	0	0	0	0	0	0	0	3	49	2	0	0	0	0	0	0	0	0	0	0	0	0	0	0	0	1	0	0	0	0	0	0	0	0	0	0	0	0	0	0	0	0
Bacteria;__Firmicutes;__Clostridia;__Clostridiales;__Peptococcaceae;__Syntrophobotulus;__Syntrophobotulus glycolicus	0	0	0	0	0	0	0	0	0	0	0	0	0	0	0	0	0	0	0	0	0	0	0	0	0	0	0	0	0	0	0	0	0	0	0	0	0	0	19	0	0	0	0	0	0	0	0	0	0
Bacteria;__Bacteroidetes;__;__Flavobacteriales;__Flavobacteriaceae;__Capnocytophaga;__Capnocytophaga cynodegmi	0	0	0	0	0	0	0	0	0	0	0	0	0	0	0	0	0	0	0	0	0	0	0	0	0	0	0	0	0	0	0	0	0	0	0	0	0	0	40	0	0	0	0	0	0	0	0	0	0
;__;__;__;__;__;__	0	0	0	0	0	0	0	0	1	0	0	0	0	0	0	0	0	0	6	0	0	0	0	0	0	0	0	0	0	0	0	0	0	0	0	0	0	0	0	0	0	0	7	0	0	0	0	0	0
;__;__;__;__;__;__	0	0	0	0	0	0	0	22	0	0	0	0	0	0	0	0	0	0	0	0	0	0	0	0	0	0	0	0	0	0	0	0	0	0	0	0	0	0	0	0	0	0	0	0	0	0	0	0	0
Bacteria;__Bacteroidetes;__Bacteroidia;__Bacteroidales;__;__Odoribacter;__Odoribacter splanchnicus	0	0	0	0	0	0	0	0	0	0	0	0	0	0	0	21	0	0	0	0	0	0	0	0	0	0	0	0	0	0	0	0	0	0	0	0	0	0	0	0	0	0	0	0	0	0	0	0	0
Bacteria;__Acidobacteria;__;__;__;__;__Thermoanaerobaculum aquaticum	0	0	0	0	0	0	0	0	0	0	0	0	0	0	0	0	0	0	0	0	0	0	0	0	0	0	0	0	0	0	0	0	0	0	0	0	0	0	20	0	0	0	0	0	0	0	0	0	0
Bacteria;__Proteobacteria;__Alphaproteobacteria;__;__;__Candidatus Pelagibacter;__Candidatus Pelagibacter	0	0	0	0	0	0	0	0	0	0	0	0	0	0	0	0	0	0	0	0	0	0	6	0	0	0	0	0	0	0	0	0	0	0	0	0	0	0	0	0	0	0	0	0	0	0	0	11	0
Bacteria;__Actinobacteria;__;__;__Corynebacteriaceae;__Corynebacterium;__Corynebacterium pyruviciproducens	0	0	0	0	0	0	3	0	0	0	0	0	0	0	0	0	0	0	0	0	0	0	0	0	0	0	0	0	15	0	0	0	0	0	0	0	0	0	0	0	0	0	0	0	0	0	0	0	0
Bacteria;__Bacteroidetes;__Bacteroidia;__Bacteroidales;__Prevotellaceae;__Prevotella;__Prevotella ruminicola	0	0	0	0	0	0	0	0	0	0	0	0	0	11	0	0	0	0	0	0	0	0	0	0	0	0	0	0	0	0	1	0	0	0	0	0	0	0	0	0	0	0	0	0	18	0	0	0	0
Bacteria;__Bacteroidetes;__Cytophagia;__Cytophagales;__Cyclobacteriaceae;__Cyclobacterium;__Cyclobacterium halophilum	0	0	0	0	0	0	0	0	0	0	0	0	0	0	0	0	0	0	0	0	0	0	0	0	0	0	0	0	0	44	0	0	0	0	0	0	0	0	0	0	0	0	0	0	0	0	0	0	0
Bacteria;__Actinobacteria;__;__;__Streptomycetaceae;__Streptomyces;__Streptomyces olivoviridis	0	0	0	0	0	0	0	0	0	0	0	0	0	0	8	0	0	0	0	0	0	0	0	0	0	0	0	0	0	0	0	0	0	0	0	0	0	0	0	0	0	0	0	0	0	0	0	0	0
;__;__;__;__;__;__	0	0	0	0	0	0	0	0	0	0	0	0	0	0	24	0	0	0	0	0	0	0	0	0	0	0	0	0	0	0	0	0	0	0	0	0	0	0	0	0	0	0	0	0	0	0	0	0	0
;__;__;__;__;__;__	0	0	0	0	0	0	0	0	0	0	0	0	0	0	0	0	0	0	0	0	0	0	0	0	0	0	0	0	0	0	8	0	0	0	0	0	0	0	0	0	0	0	0	0	0	0	0	0	0
Bacteria;__Cyanobacteria;__;__Oscillatoriales;__;__;__Aerosakkonema funiforme	0	0	0	0	0	0	0	0	0	0	0	0	0	0	0	0	0	0	0	0	0	7	3	0	0	0	0	0	0	0	4	0	0	0	0	0	0	0	0	0	0	0	0	0	0	0	0	0	10
Bacteria;__Bacteroidetes;__Bacteroidia;__Bacteroidales;__Prevotellaceae;__Prevotella;__Prevotella ruminicola	0	0	0	0	0	0	0	0	0	0	0	0	0	0	0	0	0	0	0	0	0	0	0	0	0	4	0	0	0	0	15	0	0	0	0	0	0	5	0	0	0	0	0	0	0	0	0	0	0
Bacteria;__Firmicutes;__;__Erysipelotrichales;__Erysipelotrichaceae;__Turicibacter;__Turicibacter sanguinis	0	0	0	0	0	0	0	0	0	0	20	0	0	0	0	0	0	0	0	0	0	0	0	0	0	0	0	0	0	0	0	0	0	0	0	0	0	0	0	0	0	0	0	0	0	0	0	0	0
Bacteria;__Bacteroidetes;__Bacteroidia;__Bacteroidales;__Porphyromonadaceae;__Parabacteroides;__Parabacteroides merdae	0	0	0	0	0	0	0	0	0	0	0	0	0	6	0	0	0	0	0	0	0	0	0	4	0	0	0	0	0	0	0	0	0	0	0	0	0	0	0	0	0	0	0	0	0	0	0	0	0
Bacteria;__Firmicutes;__Clostridia;__Clostridiales;__Lachnospiraceae;__;__Tyzzerella nexilis	0	0	0	0	0	0	0	0	0	0	0	0	1	0	0	0	0	0	0	0	0	3	0	0	0	0	0	0	4	0	0	0	6	0	0	0	0	0	0	0	0	0	0	0	0	0	0	0	0
Bacteria;__Firmicutes;__;__Erysipelotrichales;__Erysipelotrichaceae;__Catenibacterium;__Catenibacterium mitsuokai	0	0	0	0	0	0	0	0	0	0	0	0	0	0	0	1	0	4	0	0	0	0	0	0	0	0	1	0	0	0	1	0	2	0	0	0	0	0	0	0	0	0	0	1	0	0	0	0	0
Bacteria;__Verrucomicrobia;__Verrucomicrobiae;__Verrucomicrobiales;__;__Akkermansia;__Akkermansia muciniphila	0	0	0	0	0	0	0	0	0	0	0	0	0	0	0	0	0	0	0	0	0	0	0	0	0	0	0	0	0	0	7	0	0	0	0	0	0	0	0	0	0	0	0	0	0	0	0	0	0
Bacteria;__Proteobacteria;__Alphaproteobacteria;__Caulobacterales;__Caulobacteraceae;__Caulobacter;__Caulobacter flavus	0	0	0	0	0	0	0	0	0	0	0	0	0	0	0	0	0	0	0	0	0	0	23	0	0	0	0	0	0	0	0	0	0	0	4	0	0	0	0	0	0	0	0	0	0	0	0	0	0
Bacteria;__Bacteroidetes;__;__Flavobacteriales;__Flavobacteriaceae;__Bizionia;__Bizionia hallyeonensis	0	0	0	0	0	0	0	0	0	0	0	0	0	21	0	0	0	0	0	0	0	0	0	0	0	0	0	0	0	0	0	0	0	0	0	0	0	0	0	0	0	0	0	0	0	0	0	0	0
Bacteria;__Proteobacteria;__Gammaproteobacteria;__Aeromonadales;__Succinivibrionaceae;__Succinivibrio;__Succinivibrio dextrinosolvens	0	0	0	0	0	0	0	0	0	0	10	0	0	0	0	0	0	0	0	0	0	0	0	0	0	0	0	0	5	0	0	0	0	0	0	0	0	0	0	0	0	0	0	0	0	0	0	0	0
Bacteria;__Firmicutes;__Clostridia;__Clostridiales;__Lachnospiraceae;__;__Eubacterium rectale	0	0	0	0	0	0	0	0	0	0	0	0	0	0	0	0	0	0	0	0	0	0	0	2	0	0	0	0	0	0	0	0	0	0	0	0	0	2	8	0	0	0	0	0	0	0	0	0	0
Bacteria;__Firmicutes;__Bacilli;__Lactobacillales;__Lactobacillaceae;__Lactobacillus;__Lactobacillus reuteri	0	0	0	0	0	0	0	0	0	0	0	0	0	0	0	0	0	0	0	0	0	0	0	0	0	0	0	0	0	0	0	0	0	0	0	0	0	10	0	0	0	0	0	0	0	0	0	0	0
;__;__;__;__;__;__	0	0	0	0	0	0	0	0	0	0	0	0	0	0	0	0	0	0	0	0	0	0	0	1	0	0	0	0	0	0	0	0	0	0	0	0	0	0	52	0	0	0	0	0	0	0	0	0	0
Bacteria;__Proteobacteria;__Gammaproteobacteria;__Oceanospirillales;__Halomonadaceae;__Halomonas;__Halomonas saccharevitans	0	0	0	0	0	0	0	0	0	0	21	0	0	0	0	0	0	0	0	0	0	0	0	0	0	0	0	0	0	0	0	0	0	0	0	0	0	0	0	0	0	0	0	0	0	0	0	0	0
Bacteria;__Actinobacteria;__;__;__Streptosporangiaceae;__;__Sinosporangium fuscum	0	0	0	0	0	0	0	0	0	0	0	0	0	0	0	0	0	0	0	0	0	0	0	0	0	0	0	0	0	0	0	0	0	0	0	0	0	0	0	0	0	0	0	0	0	0	0	7	0
Bacteria;__Actinobacteria;__;__Coriobacteriales;__Coriobacteriaceae;__Collinsella;__Collinsella aerofaciens	0	0	0	0	0	0	0	0	0	0	0	0	0	0	0	0	0	0	0	0	0	0	0	0	0	0	0	0	0	0	0	0	0	0	0	0	0	0	10	0	0	0	0	0	0	0	0	0	0
Bacteria;__Bacteroidetes;__Bacteroidia;__Bacteroidales;__Prevotellaceae;__Prevotella;__Prevotella ruminicola	0	0	0	0	0	0	0	0	0	0	0	0	0	0	0	0	0	0	0	0	0	0	0	0	0	6	0	0	0	0	0	0	0	0	0	0	0	0	0	0	0	0	0	0	4	0	0	0	0
;__;__;__;__;__;__	0	0	0	0	0	0	0	0	0	0	0	0	0	0	0	0	0	0	0	0	0	0	0	0	0	0	0	0	0	0	0	0	0	0	0	21	0	0	0	0	0	0	0	0	0	0	0	0	0
Bacteria;__Firmicutes;__Negativicutes;__Selenomonadales;__Selenomonadaceae;__Megamonas;__Megamonas funiformis	0	0	0	0	0	0	0	0	0	0	8	0	0	0	0	0	0	0	0	0	0	0	0	0	0	0	0	0	12	0	5	0	0	0	0	0	0	0	0	0	0	0	0	0	0	0	0	0	0
Bacteria;__Firmicutes;__Bacilli;__Lactobacillales;__Enterococcaceae;__Enterococcus;__Enterococcus hirae	0	0	0	0	0	0	0	0	0	0	0	0	0	0	0	0	0	0	0	0	0	0	0	0	0	0	0	0	0	0	0	0	0	0	0	0	0	0	13	0	0	0	0	0	0	0	0	0	0
Bacteria;__Proteobacteria;__Betaproteobacteria;__Burkholderiales;__Burkholderiaceae;__Lautropia;__Lautropia mirabilis	0	0	0	0	2	0	0	0	0	0	0	0	0	0	0	0	0	0	0	12	0	0	0	0	0	0	0	0	0	0	0	0	0	0	0	0	0	0	0	0	0	0	11	0	0	0	0	0	0
Bacteria;__Bacteroidetes;__Bacteroidia;__Bacteroidales;__Prevotellaceae;__;__Prevotellamassilia timonensis	0	0	0	0	0	0	0	0	0	0	0	0	0	0	0	0	0	0	0	0	0	0	0	0	0	0	0	0	0	21	0	0	0	0	0	0	0	0	0	0	0	0	0	0	0	0	0	0	0
Bacteria;__Tenericutes;__Mollicutes;__Acholeplasmatales;__Acholeplasmataceae;__Acholeplasma;__Acholeplasma axanthum	0	0	0	0	0	0	0	0	0	0	0	0	0	0	0	0	0	0	0	0	0	0	0	0	0	0	0	0	0	0	0	0	0	0	0	0	0	0	0	0	0	0	0	0	0	0	10	0	0
Bacteria;__Firmicutes;__Bacilli;__Lactobacillales;__Enterococcaceae;__Enterococcus;__Enterococcus hirae	0	0	0	0	0	0	0	0	0	0	0	0	0	0	0	0	0	0	0	0	0	0	0	0	0	0	0	0	0	0	0	0	0	0	0	0	0	0	17	0	0	0	0	0	0	0	0	0	0
Bacteria;__Firmicutes;__Bacilli;__Lactobacillales;__Enterococcaceae;__Enterococcus;__Enterococcus cecorum	0	0	0	0	0	0	0	0	0	0	0	0	0	0	11	0	0	0	0	0	0	0	0	0	0	0	0	0	0	0	0	0	0	0	0	0	0	0	0	0	0	0	0	0	0	0	0	0	0
Bacteria;__Actinobacteria;__;__Acidimicrobiales;__Acidimicrobiaceae;__Ilumatobacter;__Ilumatobacter fluminis	0	0	0	0	0	3	0	0	0	0	0	0	0	0	4	0	0	0	0	0	0	0	0	0	0	0	0	0	0	0	0	0	0	0	0	0	0	0	0	0	0	0	0	0	0	0	0	0	0
Bacteria;__Bacteroidetes;__Bacteroidia;__Bacteroidales;__Porphyromonadaceae;__Porphyromonas;__Porphyromonas pasteri	0	0	0	0	0	0	0	0	0	0	0	0	0	0	0	0	0	0	0	0	0	0	0	0	0	3	0	0	0	0	0	0	0	0	0	0	0	0	0	0	0	0	24	0	0	0	0	0	0
Bacteria;__Bacteroidetes;__Bacteroidia;__Bacteroidales;__Prevotellaceae;__Prevotella;__Prevotella brevis	0	0	0	0	0	0	0	0	0	0	0	0	0	0	0	0	0	0	0	0	0	0	0	0	0	0	0	0	0	0	0	0	0	0	0	0	0	0	13	0	0	0	0	0	0	0	0	0	0
Bacteria;__Bacteroidetes;__Bacteroidia;__Bacteroidales;__Prevotellaceae;__Prevotella;__Prevotella amnii	0	0	0	0	0	0	0	0	1	0	0	0	0	0	0	0	0	0	0	0	0	0	0	0	9	0	0	0	0	0	0	0	0	0	0	0	0	0	0	0	0	0	0	0	0	0	0	0	0
;__;__;__;__;__;__	0	0	0	0	0	0	0	0	0	0	0	0	0	0	0	0	0	0	0	0	0	0	0	0	0	0	0	0	0	0	0	0	0	0	0	0	0	0	0	0	0	0	0	0	0	0	0	0	0
Bacteria;__Acidobacteria;__;__Acidobacteriales;__Acidobacteriaceae;__;__Acidipila rosea	0	0	0	0	0	0	0	0	0	0	0	0	0	0	16	0	0	0	0	0	0	0	0	0	0	0	0	0	0	0	0	0	0	0	0	0	0	0	0	0	0	0	0	0	0	0	0	0	0
Bacteria;__Firmicutes;__Bacilli;__Lactobacillales;__Streptococcaceae;__Streptococcus;__Streptococcus thermophilus	0	0	0	0	0	0	0	0	0	0	0	0	0	0	0	0	0	0	0	0	0	0	0	0	0	0	0	0	0	0	0	0	0	0	0	0	0	0	0	0	0	0	16	0	0	0	0	0	0
Bacteria;__Proteobacteria;__Alphaproteobacteria;__;__;__Geminicoccus;__Geminicoccus roseus	0	0	0	0	0	0	0	0	0	0	0	0	0	0	0	0	0	0	0	0	0	0	0	0	0	0	0	0	0	13	0	0	0	0	0	0	0	0	0	0	0	0	0	0	0	0	0	0	0
Bacteria;__Firmicutes;__Clostridia;__Clostridiales;__Ruminococcaceae;__Anaerotruncus;__Anaerotruncus colihominis	0	0	0	0	0	0	0	0	0	0	0	0	0	0	0	0	0	0	0	0	0	0	0	0	0	0	0	0	11	0	0	0	0	0	0	0	0	0	0	0	0	0	0	0	0	0	0	0	0
Bacteria;__Proteobacteria;__Alphaproteobacteria;__Rhodospirillales;__Acetobacteraceae;__Acidocella;__Acidocella aluminiidurans	0	0	0	0	0	0	0	0	0	0	0	0	0	7	0	0	0	0	0	0	0	0	0	0	0	0	0	0	0	0	0	0	0	0	0	0	0	0	0	0	0	0	0	0	0	0	0	0	0
Bacteria;__Firmicutes;__Clostridia;__Clostridiales;__Ruminococcaceae;__Gemmiger;__Gemmiger formicilis	0	0	0	0	0	0	0	0	0	0	0	0	0	0	0	0	0	0	0	0	0	0	0	0	0	2	0	0	0	0	0	0	0	0	0	0	0	1	17	0	0	0	0	0	0	0	0	0	0
Bacteria;__Proteobacteria;__Betaproteobacteria;__Burkholderiales;__Oxalobacteraceae;__Herminiimonas;__Herminiimonas contaminans	0	0	0	0	0	0	0	23	0	0	0	0	0	0	0	0	0	0	0	0	0	0	0	0	0	0	0	0	0	0	0	0	0	0	0	0	0	0	0	0	0	0	0	0	0	0	0	0	0
Bacteria;__Actinobacteria;__;__;__Corynebacteriaceae;__Corynebacterium;__Corynebacterium coyleae	0	0	1	0	0	0	0	0	0	0	0	0	0	0	0	0	2	0	0	0	0	0	4	0	0	0	0	0	0	0	0	0	0	0	0	0	0	0	0	3	0	0	0	0	0	0	0	0	0
Bacteria;__Firmicutes;__Clostridia;__Clostridiales;__;__;__Vallitalea pronyensis	0	0	0	0	0	0	0	0	0	0	0	0	0	0	0	0	0	0	0	0	0	0	0	0	0	0	0	0	0	0	0	0	0	0	0	0	0	0	0	0	0	0	0	0	0	0	0	17	0
Bacteria;__Cyanobacteria;__;__Pleurocapsales;__;__Stanieria;__Stanieria cyanosphaera	0	0	0	0	0	0	0	0	0	0	0	0	0	0	0	0	3	0	0	0	0	0	0	0	0	0	0	0	0	0	4	0	0	0	0	0	0	0	0	0	0	0	0	0	0	0	0	0	0
Bacteria;__Firmicutes;__Clostridia;__Clostridiales;__Ruminococcaceae;__;__Anaeromassilibacillus senegalensis	0	0	0	0	0	0	0	0	0	0	0	0	0	0	0	0	0	0	0	0	0	0	0	2	0	1	0	0	0	0	0	0	1	0	0	0	0	0	10	0	0	0	0	0	0	0	0	0	0
Bacteria;__Proteobacteria;__Betaproteobacteria;__Burkholderiales;__Oxalobacteraceae;__Herminiimonas;__Herminiimonas arsenicoxydans	0	0	0	0	0	0	0	0	0	0	0	0	0	0	0	0	0	0	0	0	0	0	0	0	0	0	0	0	0	30	0	0	0	0	0	0	0	0	0	0	0	0	0	0	0	0	0	0	0
Bacteria;__Firmicutes;__Clostridia;__Clostridiales;__Lachnospiraceae;__Blautia;__[Ruminococcus] torques	0	0	0	0	0	0	0	0	0	0	0	0	0	0	0	0	0	0	0	0	0	0	0	0	0	0	0	0	0	0	0	0	0	0	0	0	0	0	0	7	0	0	0	0	0	0	0	0	0
Bacteria;__Proteobacteria;__Alphaproteobacteria;__Sphingomonadales;__Sphingomonadaceae;__Sphingopyxis;__Sphingopyxis granuli	0	0	0	0	0	0	0	0	0	0	11	0	0	0	0	0	0	0	0	0	0	0	0	0	0	2	0	0	0	0	0	0	0	0	0	0	0	0	0	0	0	0	0	1	0	0	0	0	0
Bacteria;__Actinobacteria;__;__;__;__;__Lysinimicrobium iriomotense	0	0	0	0	0	0	0	0	0	0	0	0	0	0	0	0	0	0	0	0	0	0	0	0	0	0	0	0	0	11	0	0	0	0	0	0	0	0	0	0	0	0	0	0	0	0	0	0	0
Bacteria;__Proteobacteria;__Gammaproteobacteria;__Methylococcales;__Methylococcaceae;__Methylobacter;__Methylobacter tundripaludum	0	0	0	0	0	0	0	0	0	0	0	0	0	0	0	0	0	0	0	0	0	0	0	0	0	0	0	0	0	0	0	0	0	0	0	0	0	0	0	0	0	0	0	0	0	0	8	0	0
;__;__;__;__;__;__	0	0	0	0	0	0	0	0	0	0	13	0	0	0	0	0	0	0	0	0	0	0	0	0	0	0	0	0	0	0	0	0	0	0	0	0	0	0	0	0	0	0	0	0	0	0	0	0	0
Bacteria;__Firmicutes;__Clostridia;__Clostridiales;__Lachnospiraceae;__Catonella;__Catonella morbi	0	0	0	0	0	0	0	0	0	0	0	0	0	0	0	0	0	0	0	0	0	0	0	0	0	0	0	0	0	0	0	0	0	0	0	0	0	0	0	0	0	0	0	0	0	0	0	0	0
Bacteria;__Acidobacteria;__;__;__;__;__Stenotrophobacter terrae	0	0	0	0	0	0	0	0	0	0	0	0	0	0	0	0	0	0	0	0	0	0	8	0	0	0	0	0	0	0	0	0	0	0	0	0	0	0	0	0	0	0	0	0	0	0	0	0	0
Bacteria;__Firmicutes;__Bacilli;__Lactobacillales;__Lactobacillaceae;__Lactobacillus;__Lactobacillus modestisalitolerans	0	0	0	0	0	0	0	0	0	0	0	0	0	0	0	0	0	0	0	0	0	0	0	0	0	0	0	0	0	0	0	0	0	0	0	0	0	0	0	0	0	0	0	0	0	0	13	0	0
;__;__;__;__;__;__	0	0	0	0	0	0	0	0	0	0	0	0	0	0	0	0	0	0	0	0	0	0	0	0	0	11	0	0	0	0	0	0	0	0	0	0	0	0	0	0	0	0	0	0	0	0	0	0	0
Bacteria;__Firmicutes;__Bacilli;__Bacillales;__Bacillaceae;__Bacillus;__Bacillus amyloliquefaciens	0	0	0	0	0	0	0	0	0	0	0	0	0	0	0	0	0	0	0	0	0	0	0	0	0	0	0	0	0	0	0	0	0	0	0	0	0	0	0	0	0	0	0	0	0	0	21	0	0
Bacteria;__Firmicutes;__Bacilli;__Lactobacillales;__Carnobacteriaceae;__;__Jeotgalibaca dankookensis	0	0	0	0	0	0	0	0	0	0	0	0	0	0	0	0	0	0	0	7	0	0	0	0	0	0	0	0	0	0	0	0	0	0	0	0	0	0	0	0	0	0	0	0	0	0	0	0	0
Bacteria;__Bacteroidetes;__Bacteroidia;__Bacteroidales;__Porphyromonadaceae;__Parabacteroides;__Parabacteroides goldsteinii	0	0	0	0	0	0	0	0	0	0	22	0	0	0	0	0	0	0	0	0	0	0	0	0	0	0	0	0	0	0	0	0	0	0	0	0	0	0	0	0	0	0	0	0	0	0	0	0	0
Bacteria;__Bacteroidetes;__;__Flavobacteriales;__Flavobacteriaceae;__Capnocytophaga;__Capnocytophaga leadbetteri	0	0	0	0	0	0	0	0	0	0	0	0	0	0	0	0	0	0	0	0	0	0	0	0	0	10	0	0	0	0	0	0	0	0	0	0	0	0	0	0	0	0	0	0	0	0	0	0	0
Bacteria;__Actinobacteria;__;__;__Cellulomonadaceae;__Cellulomonas;__Cellulomonas soli	0	0	0	0	0	0	0	0	0	0	0	0	0	0	0	0	0	0	0	0	0	0	0	0	0	0	0	0	0	0	0	0	0	0	0	0	0	0	0	0	0	0	0	0	0	0	7	0	0
Bacteria;__Bacteroidetes;__Bacteroidia;__Bacteroidales;__Bacteroidaceae;__Bacteroides;__Bacteroides plebeius	0	0	0	0	0	0	0	0	0	0	0	0	0	0	0	0	0	0	0	0	0	0	0	0	0	0	0	0	0	0	7	0	0	0	0	0	0	0	0	0	0	0	0	0	0	0	0	0	0
Bacteria;__Firmicutes;__Clostridia;__Clostridiales;__Eubacteriaceae;__Eubacterium;__Eubacterium ventriosum	0	0	0	0	3	0	0	0	0	0	0	0	0	0	0	0	0	0	4	0	0	0	0	0	0	0	0	0	0	0	0	0	0	0	0	0	0	0	0	0	0	0	0	0	0	0	0	0	0
Bacteria;__Firmicutes;__Bacilli;__Lactobacillales;__Enterococcaceae;__Enterococcus;__Enterococcus hirae	0	0	0	0	0	0	0	0	0	0	0	0	0	0	0	0	0	0	0	0	0	0	0	0	0	0	0	0	0	0	0	0	0	0	0	0	0	0	7	0	0	0	0	0	0	0	0	0	0
Bacteria;__Proteobacteria;__Alphaproteobacteria;__Caulobacterales;__Caulobacteraceae;__Caulobacter;__Caulobacter ginsengisoli	2	0	0	0	0	0	0	0	0	0	0	0	0	0	0	4	0	0	0	0	3	0	8	0	0	0	0	0	0	0	0	0	0	0	0	0	0	0	3	0	0	0	0	0	0	0	0	0	0
Bacteria;__Bacteroidetes;__;__Flavobacteriales;__Flavobacteriaceae;__Flavobacterium;__Flavobacterium arsenatis	0	0	0	0	0	0	0	0	0	0	0	0	0	0	0	0	0	0	0	0	0	0	0	0	0	0	0	0	0	25	0	0	0	0	0	0	0	0	0	0	0	0	0	0	0	0	0	0	0
Bacteria;__Proteobacteria;__Alphaproteobacteria;__Rhodospirillales;__Rhodospirillaceae;__Defluviicoccus;__Defluviicoccus vanus	0	0	0	0	0	0	0	0	0	0	0	0	0	0	0	0	0	0	0	0	0	0	0	0	0	0	0	0	0	11	0	0	0	0	0	0	0	0	0	0	0	0	0	0	0	0	0	0	0
;__;__;__;__;__;__	0	0	0	0	0	0	0	0	0	0	6	0	0	0	0	0	0	0	0	0	0	0	0	0	0	0	0	0	0	0	5	0	0	0	0	0	0	0	0	0	0	0	0	0	0	0	0	0	0
Bacteria;__Firmicutes;__Clostridia;__Clostridiales;__Eubacteriaceae;__Eubacterium;__[Eubacterium] eligens	0	0	0	0	0	0	0	0	0	0	0	0	0	4	0	0	0	0	0	0	0	0	0	0	0	0	0	0	0	0	3	0	0	0	0	0	0	0	0	0	0	0	0	0	0	0	0	0	0
Bacteria;__Actinobacteria;__;__;__Bogoriellaceae;__Georgenia;__Georgenia halophila	0	0	0	0	0	0	0	0	0	0	0	0	0	0	0	0	0	0	0	0	0	0	0	0	0	0	0	0	0	14	0	0	0	0	0	0	0	0	0	0	0	0	0	0	0	0	0	0	0
Bacteria;__Bacteroidetes;__;__Flavobacteriales;__Flavobacteriaceae;__Flavobacterium;__Flavobacterium xanthum	0	0	0	0	0	0	0	0	0	0	0	0	0	0	0	0	0	0	0	0	0	0	0	0	0	0	0	0	0	0	0	0	0	0	0	0	0	0	0	0	0	0	0	0	0	0	13	0	0
Bacteria;__Verrucomicrobia;__Verrucomicrobiae;__Verrucomicrobiales;__Verrucomicrobia subdivision 3;__;__Limisphaera ngatamarikiensis	0	0	0	0	0	0	0	10	0	0	0	0	0	0	0	0	0	0	0	0	0	0	0	0	0	0	0	0	0	0	0	0	0	0	0	0	0	0	0	0	0	0	0	0	0	0	0	0	0
Bacteria;__Proteobacteria;__Alphaproteobacteria;__Rhodospirillales;__Rhodospirillaceae;__;__Magnetovibrio blakemorei	0	0	0	0	0	0	0	0	0	0	0	0	0	0	0	0	0	0	0	0	0	0	7	0	0	0	0	0	0	0	0	0	0	0	0	0	0	0	0	0	0	0	0	0	0	0	0	0	0
Bacteria;__Firmicutes;__Clostridia;__Clostridiales;__;__;__Flintibacter butyricus	0	0	0	0	0	0	0	0	0	0	14	0	0	0	0	0	0	0	0	0	0	2	0	0	0	0	0	0	0	0	0	0	0	0	0	0	0	0	0	0	0	0	0	0	0	0	0	0	0
Bacteria;__Bacteroidetes;__;__Flavobacteriales;__Flavobacteriaceae;__;__Spongiimicrobium salis	0	0	0	0	0	0	0	0	0	0	0	0	0	0	0	0	0	0	0	0	0	0	0	0	0	0	0	0	0	7	0	0	0	0	0	0	0	0	0	0	0	0	0	0	0	0	0	0	0
Bacteria;__Firmicutes;__Clostridia;__Clostridiales;__Lachnospiraceae;__;__Fusicatenibacter saccharivorans	0	0	0	0	0	0	0	0	0	0	26	0	0	0	0	0	0	0	0	0	0	0	0	0	0	0	0	0	0	0	0	0	0	0	0	0	0	0	0	0	0	0	0	0	0	0	0	0	0
Bacteria;__Firmicutes;__Clostridia;__Clostridiales;__Lachnospiraceae;__Roseburia;__Roseburia inulinivorans	0	0	0	0	0	0	0	0	0	0	7	0	0	0	0	0	0	0	0	0	0	0	1	1	0	0	0	0	0	0	6	0	0	0	0	0	0	11	0	0	0	0	0	0	0	0	0	0	0
Bacteria;__Chloroflexi;__Anaerolineae;__Anaerolineales;__Anaerolineaceae;__;__Thermomarinilinea lacunifontana	0	0	0	0	0	0	0	0	0	0	0	0	0	0	0	0	0	0	0	0	0	0	0	0	0	0	0	0	0	0	10	0	0	0	0	0	0	0	0	0	0	0	0	0	0	0	0	0	0
Bacteria;__Proteobacteria;__Betaproteobacteria;__Burkholderiales;__Oxalobacteraceae;__Massilia;__Massilia consociata	0	0	0	0	0	0	0	9	0	0	0	0	0	0	0	3	0	0	0	0	0	0	17	0	0	0	0	0	0	0	0	0	0	0	0	0	0	0	0	0	0	0	3	0	0	0	0	0	0
Bacteria;__Spirochaetes;__;__Spirochaetales;__Spirochaetaceae;__Treponema;__Treponema brennaborense	0	0	0	0	0	0	0	0	0	0	0	0	0	0	0	0	0	0	0	0	0	0	0	0	0	0	0	0	0	0	0	0	0	0	0	0	0	0	7	0	0	0	0	0	0	0	0	0	0
Bacteria;__Gemmatimonadetes;__;__Gemmatimonadales;__Gemmatimonadaceae;__Gemmatimonas;__Gemmatimonas aurantiaca	0	0	0	0	0	0	0	0	0	0	0	0	0	0	10	0	0	0	0	0	0	0	0	0	0	0	0	0	0	0	0	0	0	0	0	0	0	0	0	0	0	0	0	0	0	0	0	0	0
Bacteria;__Firmicutes;__;__Erysipelotrichales;__Erysipelotrichaceae;__Holdemania;__Holdemania massiliensis	0	0	0	0	0	0	0	0	0	0	0	0	0	0	0	0	0	0	0	0	0	0	0	0	0	0	0	0	0	0	0	0	0	0	0	0	0	4	0	0	0	0	0	0	3	0	0	0	0
Bacteria;__Proteobacteria;__Betaproteobacteria;__Burkholderiales;__;__Rhizobacter;__Rhizobacter gummiphilus	0	0	0	0	0	0	0	0	0	0	0	0	0	0	0	0	0	0	0	0	0	0	3	0	0	0	0	0	0	0	0	0	0	0	0	0	0	0	10	0	0	0	0	0	0	0	0	0	0
Bacteria;__Tenericutes;__Mollicutes;__;__Mycoplasmataceae;__Mycoplasma;__Mycoplasma hominis	0	0	0	0	0	0	0	0	0	0	0	0	0	0	0	0	0	0	0	0	0	0	0	0	0	0	1	0	0	0	0	2	0	0	0	0	0	0	0	0	10	0	0	0	0	0	0	0	0
Bacteria;__Bacteroidetes;__Cytophagia;__Cytophagales;__;__Pontibacter;__Pontibacter xinjiangensis	0	0	0	0	0	0	0	0	0	0	10	0	0	0	0	0	0	0	0	0	0	0	0	0	0	0	0	0	0	0	0	0	0	0	0	0	0	0	0	0	0	0	0	0	0	0	0	0	0
Bacteria;__Firmicutes;__Bacilli;__Lactobacillales;__Aerococcaceae;__Facklamia;__Facklamia hominis	0	0	0	0	0	0	0	0	0	0	0	0	0	0	0	0	0	0	0	0	0	0	0	0	0	0	0	0	0	0	0	0	0	0	0	0	0	13	0	0	0	0	0	0	0	0	0	0	0
Bacteria;__Tenericutes;__Mollicutes;__;__Mycoplasmataceae;__Mycoplasma;__Mycoplasma orale	0	0	0	0	0	0	0	0	0	0	0	0	0	0	0	0	0	0	0	0	0	0	0	0	0	0	0	0	0	0	0	0	0	0	0	7	0	0	0	0	0	0	0	0	0	0	0	0	0
Bacteria;__Bacteroidetes;__Bacteroidia;__Bacteroidales;__Prevotellaceae;__Prevotella;__Prevotella timonensis	0	0	0	0	0	0	0	0	0	0	0	0	0	0	0	0	0	0	0	0	0	0	0	0	0	0	0	0	0	0	0	0	0	0	0	20	0	0	0	0	0	0	0	0	0	0	0	0	0
Bacteria;__Proteobacteria;__Betaproteobacteria;__Rhodocyclales;__Rhodocyclaceae;__Azospira;__Azospira restricta	0	0	0	0	0	0	0	0	0	0	0	0	0	0	0	0	0	0	0	0	0	0	0	0	0	0	0	0	0	0	0	0	0	0	0	0	0	0	27	0	0	0	0	0	0	0	0	0	0
Bacteria;__Bacteroidetes;__Cytophagia;__Cytophagales;__;__;__Chryseolinea serpens	0	0	0	0	0	0	0	0	0	0	0	0	0	0	7	0	0	0	0	0	0	0	0	0	0	0	0	0	0	0	0	0	0	0	0	0	0	0	0	0	0	0	0	0	0	3	0	0	0
Bacteria;__Bacteroidetes;__Bacteroidia;__Bacteroidales;__Porphyromonadaceae;__;__Muribaculum intestinale	0	0	0	0	0	0	0	15	0	0	0	0	0	0	0	0	0	0	0	0	0	0	0	0	0	0	0	0	0	0	0	0	0	0	0	0	0	0	0	0	0	0	0	0	0	0	2	0	0
Bacteria;__Firmicutes;__;__Erysipelotrichales;__Erysipelotrichaceae;__Allobaculum;__Allobaculum stercoricanis	0	0	0	0	0	0	0	14	0	0	0	0	0	0	0	0	0	0	0	0	0	0	0	0	0	0	0	0	0	0	0	0	0	0	0	0	0	0	0	0	0	0	0	0	0	0	0	0	0
Bacteria;__Bacteroidetes;__Bacteroidia;__Bacteroidales;__Prevotellaceae;__Prevotella;__Prevotella ruminicola	0	0	0	0	0	0	0	0	0	0	0	0	0	0	0	0	0	0	0	0	0	0	0	0	0	0	0	0	0	0	7	0	0	0	0	0	0	0	0	0	0	0	0	0	0	0	0	0	0
Bacteria;__Bacteroidetes;__;__Sphingobacteriales;__Sphingobacteriaceae;__Mucilaginibacter;__Mucilaginibacter lutimaris	0	0	0	0	0	0	0	0	0	0	0	0	0	0	0	0	0	0	0	0	0	0	0	0	0	0	0	0	0	0	0	0	7	0	0	0	0	0	0	0	0	0	0	0	0	0	0	0	0
Bacteria;__Firmicutes;__Clostridia;__Clostridiales;__Lachnospiraceae;__Robinsoniella;__Robinsoniella peoriensis	0	0	0	0	0	0	0	0	0	0	0	0	0	0	0	0	0	0	0	0	0	0	0	0	0	0	0	0	0	0	0	0	0	0	0	0	0	0	0	7	0	0	0	0	0	0	0	0	0
Bacteria;__Proteobacteria;__Gammaproteobacteria;__Aeromonadales;__Succinivibrionaceae;__Ruminobacter;__Ruminobacter amylophilus	0	0	0	0	0	0	0	0	0	0	0	0	0	19	0	0	0	0	0	0	0	0	0	0	0	0	0	0	0	0	0	0	0	0	0	0	0	0	0	0	0	0	0	0	0	0	0	0	0
Bacteria;__Firmicutes;__Clostridia;__Clostridiales;__;__;__Flintibacter butyricus	0	0	0	0	0	0	0	0	0	0	7	0	0	0	0	0	0	0	0	0	0	0	0	0	0	0	0	0	0	0	0	0	0	0	0	0	0	0	0	0	0	0	0	0	0	0	0	0	0
;__;__;__;__;__;__	0	0	0	0	0	0	0	0	0	0	0	0	0	0	0	0	0	0	0	0	0	0	0	0	0	0	0	0	0	0	7	0	0	0	0	0	0	0	0	0	0	0	0	0	0	0	0	0	0
Bacteria;__Firmicutes;__Clostridia;__Clostridiales;__Ruminococcaceae;__;__Ruminiclostridium thermocellum	0	0	0	0	0	0	0	0	0	0	0	0	0	7	0	0	0	0	0	0	0	0	0	1	0	0	0	0	0	0	0	0	0	0	0	0	0	2	0	0	0	0	0	0	0	0	0	0	0
Bacteria;__Actinobacteria;__;__Actinomycetales;__Actinomycetaceae;__Varibaculum;__Varibaculum anthropi	0	0	0	0	0	0	0	0	0	0	0	0	0	0	0	0	0	0	0	0	0	0	0	0	0	0	0	0	14	0	0	0	0	0	0	0	0	0	0	0	0	0	0	0	0	0	0	0	0
Bacteria;__Proteobacteria;__Epsilonproteobacteria;__Campylobacterales;__Campylobacteraceae;__Arcobacter;__Arcobacter butzleri	0	0	0	0	0	0	0	0	0	0	0	0	0	0	0	0	0	0	0	0	0	0	4	0	0	0	0	0	0	0	0	0	0	0	0	0	0	0	0	0	0	0	0	0	3	0	0	0	0
Bacteria;__Firmicutes;__Clostridia;__Clostridiales;__Eubacteriaceae;__Eubacterium;__Eubacterium coprostanoligenes	0	0	0	0	0	0	0	0	0	0	0	0	0	0	0	0	0	0	0	0	1	0	0	0	0	0	0	0	0	0	0	0	0	0	0	0	0	7	0	0	0	0	0	0	0	0	0	0	0
Bacteria;__Firmicutes;__Clostridia;__Clostridiales;__;__;__Flintibacter butyricus	0	0	0	0	0	0	0	0	0	0	8	0	0	0	0	0	0	0	0	0	0	0	0	0	0	0	0	0	0	0	0	0	0	0	0	0	0	0	0	0	0	0	0	0	0	0	0	0	0
Bacteria;__Bacteroidetes;__;__Flavobacteriales;__Flavobacteriaceae;__;__Moheibacter sediminis	0	0	0	0	0	0	0	0	0	0	0	0	0	8	0	0	0	0	0	0	0	2	0	0	0	0	0	0	0	0	0	0	0	0	0	0	0	0	0	0	0	0	0	0	0	0	0	0	0
Bacteria;__Actinobacteria;__;__Bifidobacteriales;__Bifidobacteriaceae;__Bifidobacterium;__Bifidobacterium animalis	0	0	0	0	0	0	0	0	0	0	6	0	0	0	0	0	0	0	0	0	0	0	0	0	0	0	0	0	0	0	0	0	0	0	0	0	0	0	0	0	0	0	0	0	0	18	0	0	0
Bacteria;__Bacteroidetes;__;__Flavobacteriales;__Flavobacteriaceae;__Lacinutrix;__Lacinutrix himadriensis	0	0	0	0	0	0	0	0	0	0	13	0	0	0	0	0	0	0	0	0	0	0	0	0	0	0	0	0	0	0	0	0	0	0	0	0	0	0	0	0	0	0	0	0	0	0	0	0	0
Bacteria;__Proteobacteria;__Alphaproteobacteria;__Rhodobacterales;__Rhodobacteraceae;__Gemmobacter;__Catellibacterium nectariphilum	0	0	0	0	0	0	0	0	0	0	0	0	0	0	0	0	0	0	0	0	0	0	0	0	0	0	0	0	0	0	0	0	0	0	0	0	0	0	0	0	0	0	0	0	0	0	0	0	7
;__;__;__;__;__;__	0	0	0	0	0	0	0	0	0	0	0	0	0	0	0	0	0	0	0	0	0	0	0	0	0	0	0	0	0	0	0	0	0	0	0	0	0	13	0	0	0	0	0	0	0	0	0	0	0
Bacteria;__Firmicutes;__;__Erysipelotrichales;__Erysipelotrichaceae;__;__[Clostridium] innocuum	0	0	0	0	0	0	0	0	0	0	0	0	0	0	0	0	0	0	0	0	0	0	0	0	0	0	0	0	11	0	0	0	0	0	0	0	0	0	15	0	0	0	0	0	0	0	0	0	0
;__;__;__;__;__;__	0	0	0	0	0	0	0	0	0	0	0	0	0	0	0	0	0	0	0	0	0	0	0	0	0	0	0	0	0	0	0	0	0	0	0	0	0	0	0	0	0	0	0	0	0	0	0	7	0
Bacteria;__Proteobacteria;__Deltaproteobacteria;__Myxococcales;__;__;__Labilithrix luteola	0	0	0	0	0	0	0	16	0	0	0	0	0	0	0	0	0	0	0	0	0	0	0	0	0	0	0	0	3	0	0	0	0	0	0	0	0	0	0	0	0	0	0	0	0	0	0	0	0
;__;__;__;__;__;__	0	0	0	0	0	0	26	0	0	0	0	0	0	0	0	0	0	0	0	0	0	0	0	0	0	0	0	0	0	0	0	0	0	0	0	0	0	0	0	0	0	0	0	0	0	0	0	0	0
Bacteria;__Spirochaetes;__;__Spirochaetales;__Spirochaetaceae;__Treponema;__Treponema bryantii	0	0	0	0	0	0	0	0	0	0	0	0	0	0	0	0	0	0	0	0	0	0	0	0	0	0	0	0	0	0	0	0	7	0	0	0	0	0	0	0	0	0	0	0	0	0	0	0	0
Bacteria;__Firmicutes;__Clostridia;__Clostridiales;__Ruminococcaceae;__Ruminococcus;__Ruminococcus bromii	0	0	0	0	0	0	0	0	0	0	0	0	0	0	0	0	0	0	0	0	0	0	0	0	0	0	0	0	0	0	0	0	0	0	0	0	0	0	13	0	0	0	0	0	0	0	0	0	0
Bacteria;__Firmicutes;__Negativicutes;__;__Veillonellaceae;__Megasphaera;__Megasphaera elsdenii	0	0	0	0	0	0	0	0	0	0	0	0	0	0	0	0	0	0	0	0	0	0	0	0	0	0	0	0	0	21	0	0	0	0	0	0	0	0	0	0	0	0	4	0	0	0	0	0	0
Bacteria;__Bacteroidetes;__Bacteroidia;__Bacteroidales;__Bacteroidaceae;__Bacteroides;__Bacteroides graminisolvens	0	0	0	0	0	0	0	0	0	0	0	0	0	0	0	0	0	0	0	0	0	0	7	0	0	0	0	0	0	0	3	0	0	0	0	0	0	0	0	0	0	0	0	0	0	0	0	0	0
Bacteria;__Proteobacteria;__Gammaproteobacteria;__;__;__;__Pseudohongiella acticola	0	0	0	0	0	0	0	0	0	0	0	0	0	0	0	0	0	0	0	0	0	0	0	0	0	0	0	0	0	0	0	0	0	0	0	0	0	0	0	0	0	0	10	0	0	0	0	0	0
;__;__;__;__;__;__	0	0	0	0	0	0	0	0	0	0	0	0	0	0	0	0	0	0	0	0	0	0	0	0	0	0	0	0	0	0	0	0	0	0	0	0	0	0	19	0	0	0	0	0	0	0	0	0	0
Bacteria;__Firmicutes;__Bacilli;__Lactobacillales;__Lactobacillaceae;__Lactobacillus;__Lactobacillus animalis	0	0	0	0	0	0	0	0	0	0	0	0	0	0	0	0	0	0	0	0	0	0	0	0	0	0	0	0	0	0	0	0	0	0	0	0	0	0	10	0	0	0	0	0	0	0	0	0	0
Bacteria;__Firmicutes;__Clostridia;__Clostridiales;__Clostridiaceae;__;__Brassicibacter thermophilus	0	0	0	0	0	0	0	0	0	0	0	0	0	0	0	0	0	0	0	0	0	0	0	0	0	0	0	0	0	0	0	0	0	0	0	0	0	10	0	0	0	0	0	0	0	0	0	0	0
Bacteria;__Proteobacteria;__Alphaproteobacteria;__Rhodospirillales;__Rhodospirillaceae;__Rhodospirillum;__Rhodospirillum rubrum	0	0	0	0	0	0	0	0	0	0	0	0	0	10	0	0	0	0	0	0	0	0	0	0	0	0	0	0	0	0	0	0	0	0	0	0	0	0	0	0	0	0	0	0	0	0	0	0	0
Bacteria;__Firmicutes;__Bacilli;__Lactobacillales;__Enterococcaceae;__Enterococcus;__Enterococcus hirae	0	0	0	0	0	0	0	0	0	0	0	0	0	0	0	0	0	0	0	0	0	0	0	0	0	0	0	0	0	0	0	0	0	0	0	0	0	0	7	0	0	0	0	0	0	0	0	0	0
Bacteria;__Proteobacteria;__Deltaproteobacteria;__Desulfovibrionales;__Desulfovibrionaceae;__Desulfovibrio;__Desulfovibrio piger	0	0	0	0	0	0	0	0	0	0	0	0	0	0	0	0	0	0	0	0	0	0	0	2	0	0	0	0	0	0	0	0	0	0	0	0	0	1	11	0	0	0	0	0	0	0	0	0	0
Bacteria;__Proteobacteria;__Gammaproteobacteria;__Pseudomonadales;__Moraxellaceae;__Acinetobacter;__Acinetobacter baumannii	0	0	0	0	0	0	0	0	0	0	0	0	0	0	0	0	0	0	0	0	0	0	0	0	0	0	0	0	0	22	0	0	0	0	0	0	0	0	0	0	0	0	0	0	0	0	0	0	0
Bacteria;__Bacteroidetes;__Bacteroidia;__Bacteroidales;__Prevotellaceae;__Prevotella;__Prevotella brevis	0	0	0	0	0	0	0	0	0	0	7	0	0	0	0	0	0	0	0	0	0	0	0	0	0	0	0	0	0	0	0	0	0	0	0	0	0	0	0	0	0	0	0	0	0	0	0	0	0
;__;__;__;__;__;__	0	0	0	0	0	0	0	0	0	0	0	0	0	0	0	7	0	0	0	0	0	0	0	0	0	0	0	0	0	0	0	0	0	0	0	0	0	0	0	0	0	0	0	0	0	0	0	0	0
Bacteria;__Firmicutes;__Clostridia;__Clostridiales;__Ruminococcaceae;__;__[Clostridium] cellobioparum	0	0	0	7	0	0	0	0	0	0	0	0	0	0	0	0	0	0	0	0	0	0	0	0	0	0	0	0	0	0	0	0	0	0	0	0	0	0	0	0	0	0	0	0	0	0	0	0	0
Bacteria;__Firmicutes;__Clostridia;__Clostridiales;__Lachnospiraceae;__Blautia;__Blautia luti	0	0	0	0	0	0	0	0	0	0	10	0	0	0	0	0	0	0	0	0	0	0	0	0	0	0	0	0	0	0	0	0	0	0	0	0	0	0	0	0	0	0	0	0	0	0	0	0	0
Bacteria;__Firmicutes;__Clostridia;__Clostridiales;__Lachnospiraceae;__;__[Clostridium] aldenense	0	0	0	0	0	0	0	0	0	0	0	0	0	6	0	0	0	0	0	0	0	0	0	0	0	1	0	0	0	0	0	0	0	0	0	0	0	0	0	0	0	0	0	0	0	0	0	0	0
Bacteria;__;__;__;__;__;__Fimbriimonas ginsengisoli	0	0	0	0	0	0	0	9	0	0	0	0	0	0	1	0	0	0	0	0	0	0	0	1	0	0	0	0	0	0	0	0	0	0	0	0	0	0	0	2	0	0	0	0	0	0	0	0	0
Bacteria;__Firmicutes;__Clostridia;__Clostridiales;__Oscillospiraceae;__Oscillibacter;__Oscillibacter ruminantium	0	0	0	0	0	0	0	0	0	0	7	0	0	0	0	0	0	0	0	0	0	0	0	0	0	0	0	0	0	0	0	0	0	0	0	0	0	0	0	0	0	0	0	0	0	0	0	0	0
Bacteria;__Bacteroidetes;__Bacteroidia;__Bacteroidales;__Porphyromonadaceae;__Parabacteroides;__Parabacteroides distasonis	0	0	0	0	0	0	0	0	0	0	0	0	0	0	0	0	0	0	0	0	0	0	3	6	0	0	0	1	0	0	0	0	0	0	0	0	0	0	0	0	0	0	0	0	0	0	0	0	0
Bacteria;__Bacteroidetes;__Bacteroidia;__Bacteroidales;__Porphyromonadaceae;__Porphyromonas;__Porphyromonas endodontalis	0	0	0	0	0	0	0	0	0	0	0	0	0	0	0	0	0	0	0	0	0	0	0	0	0	0	0	0	0	0	0	0	0	0	0	0	0	0	6	0	0	0	0	0	0	0	0	0	0
Bacteria;__Firmicutes;__;__Erysipelotrichales;__Erysipelotrichaceae;__Turicibacter;__Turicibacter sanguinis	0	0	0	0	0	0	0	0	0	0	0	0	0	8	0	0	0	0	0	0	0	0	0	0	0	4	0	0	0	0	0	0	0	0	0	0	0	0	0	0	0	0	0	0	0	0	0	0	0
Bacteria;__Firmicutes;__Clostridia;__Clostridiales;__Ruminococcaceae;__;__[Eubacterium] siraeum	0	0	0	0	0	0	0	0	0	0	0	0	0	6	0	0	0	0	0	0	0	0	0	0	0	0	0	0	0	0	0	0	0	0	0	0	0	0	0	0	0	0	0	0	0	0	0	6	0
Bacteria;__Actinobacteria;__;__Bifidobacteriales;__Bifidobacteriaceae;__Gardnerella;__Gardnerella vaginalis	0	0	0	0	0	0	0	0	0	0	0	0	0	0	0	0	0	0	0	0	0	0	0	0	0	0	0	0	0	0	0	0	0	0	0	0	6	0	0	0	0	0	0	0	0	0	0	0	0
Bacteria;__Firmicutes;__Clostridia;__Clostridiales;__Lachnospiraceae;__;__[Clostridium] fimetarium	0	0	0	0	0	0	0	0	0	0	0	0	0	6	0	0	0	0	0	0	0	0	0	0	0	0	0	0	0	0	0	0	0	0	0	0	0	0	0	0	0	0	0	0	0	0	0	0	0
Bacteria;__Bacteroidetes;__;__Sphingobacteriales;__Sphingobacteriaceae;__Solitalea;__Solitalea koreensis	0	0	0	0	6	0	0	0	0	0	0	0	0	0	0	0	0	0	0	0	0	0	0	0	0	0	0	0	0	0	0	0	0	0	0	0	0	0	0	0	0	0	0	0	0	0	0	0	0
Bacteria;__Bacteroidetes;__Bacteroidia;__Bacteroidales;__Prevotellaceae;__Prevotella;__Prevotella oralis	0	0	0	0	0	0	0	0	0	0	0	0	0	6	0	0	0	0	0	0	0	0	3	0	0	0	0	0	0	0	0	0	0	0	0	0	0	0	0	0	0	0	0	0	0	0	0	0	0
Bacteria;__Bacteroidetes;__;__Sphingobacteriales;__Sphingobacteriaceae;__Pedobacter;__Pedobacter xixiisoli	0	0	0	0	0	0	0	0	0	0	0	0	0	0	0	0	0	0	0	0	0	0	6	0	0	0	0	0	0	0	0	0	0	0	0	0	0	0	0	0	0	0	0	0	0	0	0	0	0
Bacteria;__Proteobacteria;__Betaproteobacteria;__Burkholderiales;__Burkholderiaceae;__Polynucleobacter;__Polynucleobacter cosmopolitanus	1	0	2	0	0	0	0	3	0	0	0	0	0	0	0	0	0	0	0	0	0	0	0	0	0	0	0	0	0	0	0	0	0	0	0	0	0	0	0	0	0	0	0	0	0	0	0	0	0
;__;__;__;__;__;__	0	0	0	0	0	0	0	0	0	0	0	0	0	15	0	0	0	0	0	0	0	0	0	0	0	0	0	0	0	0	0	0	0	0	0	0	0	0	0	0	0	0	0	0	0	0	0	0	0
Bacteria;__Bacteroidetes;__Bacteroidia;__Bacteroidales;__Prevotellaceae;__Prevotella;__Prevotella micans	0	0	0	0	0	0	0	0	0	0	0	0	0	0	0	0	0	0	0	0	0	0	0	0	0	0	0	0	0	0	0	0	0	0	0	0	0	6	0	0	0	0	0	0	0	0	0	0	0
Bacteria;__Firmicutes;__Clostridia;__Clostridiales;__Lachnospiraceae;__Lachnospira;__Lachnospira pectinoschiza	0	0	0	0	0	0	0	0	0	0	0	0	0	0	0	0	0	0	0	18	0	0	0	0	0	0	0	0	0	0	0	0	0	0	0	0	0	0	0	0	0	0	0	0	0	0	0	0	0
Bacteria;__Firmicutes;__Clostridia;__Clostridiales;__Lachnospiraceae;__Robinsoniella;__Robinsoniella peoriensis	0	0	0	0	0	0	0	0	0	0	9	0	0	0	0	0	0	0	0	0	0	0	0	0	0	0	0	0	0	0	0	0	0	0	0	0	0	0	0	0	0	0	0	0	0	0	0	0	0
Bacteria;__Firmicutes;__Bacilli;__Lactobacillales;__Lactobacillaceae;__Lactobacillus;__Lactobacillus psittaci	0	0	0	0	0	12	0	0	0	0	0	0	0	0	0	0	0	0	0	0	0	0	0	0	0	0	0	0	0	0	0	0	0	0	0	0	0	0	0	0	0	0	0	0	0	0	0	0	0
Bacteria;__Bacteroidetes;__Bacteroidia;__Bacteroidales;__Porphyromonadaceae;__Porphyromonas;__Porphyromonas somerae	0	0	0	0	0	0	0	0	0	0	0	0	0	0	0	0	0	0	0	0	0	0	0	0	0	0	0	0	0	0	0	0	0	0	0	0	0	0	0	0	0	0	0	0	0	0	0	0	0
Bacteria;__Proteobacteria;__Alphaproteobacteria;__Rhodospirillales;__Rhodospirillaceae;__Rhodospirillum;__Rhodospirillum rubrum	0	0	0	0	0	0	0	0	0	0	0	0	0	6	0	0	0	0	0	0	0	0	0	0	0	0	0	0	0	0	0	0	0	0	0	0	0	0	0	0	0	0	0	0	0	0	0	0	0
;__;__;__;__;__;__	0	0	0	0	0	0	0	0	0	0	0	0	0	6	0	0	0	0	0	0	0	0	0	0	0	0	0	0	0	0	0	0	0	0	0	0	0	0	0	0	0	0	0	0	0	0	0	0	0
Bacteria;__Firmicutes;__Clostridia;__Clostridiales;__Lachnospiraceae;__;__[Clostridium] hylemonae	0	0	0	0	0	0	0	0	0	0	0	0	0	0	0	0	0	0	0	0	0	0	0	0	0	0	0	0	0	0	2	0	0	0	0	0	0	0	4	0	0	0	0	3	0	0	0	0	0
Bacteria;__Actinobacteria;__;__;__Williamsiaceae;__Williamsia;__Williamsia marianensis	0	0	0	0	0	0	0	0	0	0	0	0	0	0	0	4	0	0	0	0	0	0	0	0	0	0	0	0	0	0	0	0	0	0	0	0	0	0	5	0	0	0	0	0	0	0	0	0	0
Bacteria;__Firmicutes;__Bacilli;__Bacillales;__Bacillaceae;__;__Geobacillus thermantarcticus	0	0	0	0	0	0	0	0	0	0	0	0	0	0	0	0	0	0	0	0	0	0	0	0	0	0	0	0	3	6	0	0	0	0	0	0	0	0	3	0	0	0	0	0	0	0	0	0	0
Bacteria;__Proteobacteria;__Betaproteobacteria;__Burkholderiales;__Comamonadaceae;__Comamonas;__Comamonas odontotermitis	0	0	0	0	0	0	0	0	0	0	0	0	0	0	0	0	0	0	0	0	0	0	0	0	0	0	0	0	0	0	0	0	0	0	0	0	0	0	0	0	0	0	6	0	0	0	0	0	0
Bacteria;__Firmicutes;__Clostridia;__Clostridiales;__Lachnospiraceae;__;__[Clostridium] celerecrescens	0	0	0	0	0	0	0	0	0	0	0	0	0	0	0	0	0	0	0	0	0	0	0	0	0	0	0	0	9	0	0	0	0	0	0	0	0	0	0	0	0	0	0	0	0	0	0	0	0
Bacteria;__Acidobacteria;__Solibacteres;__Solibacterales;__;__;__Paludibaculum fermentans	0	0	0	0	0	0	0	0	0	0	0	0	0	0	0	0	0	0	0	0	0	0	0	0	0	0	0	0	0	0	6	0	0	0	0	0	0	0	0	0	0	0	0	0	0	0	0	0	0
Bacteria;__Bacteroidetes;__Bacteroidia;__Bacteroidales;__Prevotellaceae;__Prevotella;__Prevotella copri	0	0	0	0	0	0	0	0	0	0	0	0	0	0	0	0	0	0	0	0	0	0	0	0	0	0	0	0	0	0	0	0	9	0	0	0	0	0	0	0	0	0	0	0	0	0	0	0	0
Bacteria;__Proteobacteria;__Gammaproteobacteria;__Chromatiales;__Ectothiorhodospiraceae;__Alkalilimnicola;__Alkalilimnicola ehrlichii	0	0	0	0	0	0	0	0	0	0	0	0	0	0	0	0	0	0	0	0	0	0	0	0	0	0	0	0	0	0	0	0	0	0	0	0	0	0	0	0	0	0	0	0	0	0	0	6	0
Bacteria;__Bacteroidetes;__Bacteroidia;__Bacteroidales;__Porphyromonadaceae;__Paludibacter;__Paludibacter jiangxiensis	0	0	0	0	0	0	0	0	0	0	9	0	0	0	0	0	0	0	0	0	0	0	0	0	0	0	0	0	0	0	0	0	0	0	0	0	0	0	0	0	0	0	0	0	6	0	0	0	0
Bacteria;__Firmicutes;__Bacilli;__Lactobacillales;__Leuconostocaceae;__Leuconostoc;__Leuconostoc gelidum	0	0	0	0	0	0	0	0	0	0	0	0	0	0	0	0	0	0	0	0	0	0	0	0	0	2	0	0	0	0	1	0	0	0	0	0	0	3	0	0	0	0	0	0	0	0	0	0	0
Bacteria;__Bacteroidetes;__Bacteroidia;__Bacteroidales;__Prevotellaceae;__Prevotella;__Prevotella dentalis	0	0	0	0	0	0	0	0	0	0	0	0	0	0	0	0	0	0	0	0	0	0	0	0	0	2	0	0	0	9	0	0	0	0	0	0	0	0	0	0	0	0	0	1	0	0	0	0	0
;__;__;__;__;__;__	0	0	0	0	0	0	0	0	0	0	0	0	0	0	6	0	0	0	0	0	0	0	0	0	0	0	0	0	0	0	0	0	0	0	0	0	0	0	0	0	0	0	0	0	0	0	0	0	0
;__;__;__;__;__;__	0	0	0	0	0	0	0	0	0	0	0	0	0	0	9	0	0	0	0	0	0	0	0	0	0	0	0	0	0	0	0	0	0	0	0	0	0	0	0	0	0	0	0	0	0	0	0	0	0
Bacteria;__Proteobacteria;__Gammaproteobacteria;__Chromatiales;__;__Thioprofundum;__Thioprofundum hispidum	0	0	0	0	0	0	0	0	0	0	0	0	0	9	0	0	0	0	0	0	0	0	0	0	0	0	0	0	0	0	0	0	0	0	0	0	0	0	0	0	0	0	0	0	0	0	0	0	0
Bacteria;__Proteobacteria;__Betaproteobacteria;__Burkholderiales;__Alcaligenaceae;__Alcaligenes;__Alcaligenes aquatilis	0	0	0	0	0	0	0	0	0	0	0	0	0	0	0	0	0	0	0	0	0	0	6	0	0	0	0	0	0	0	0	0	0	0	0	0	0	0	0	0	0	0	0	0	0	0	0	0	0
Bacteria;__Actinobacteria;__;__Acidimicrobiales;__Acidimicrobiaceae;__Ilumatobacter;__Ilumatobacter fluminis	0	0	0	0	0	0	0	0	0	0	0	0	0	0	0	0	0	6	0	0	0	0	0	0	0	0	0	0	0	0	0	0	0	0	0	0	0	0	0	0	0	0	0	0	0	0	0	0	0
Bacteria;__Bacteroidetes;__;__;__;__;__Ferruginibacter lapsinanis	0	0	0	0	0	0	0	0	0	0	0	0	0	0	0	0	0	0	0	0	0	15	0	0	0	0	0	0	0	0	0	0	0	0	0	0	0	0	0	0	0	0	0	0	0	0	0	0	0
Bacteria;__Firmicutes;__Clostridia;__Clostridiales;__Oscillospiraceae;__Oscillibacter;__Oscillibacter ruminantium	0	0	0	0	0	0	0	0	0	0	0	0	0	4	0	0	0	0	0	0	0	0	0	0	0	0	0	0	0	0	3	0	0	0	0	0	0	8	0	0	0	0	0	0	0	0	0	0	0
Bacteria;__Firmicutes;__Clostridia;__Clostridiales;__Ruminococcaceae;__;__Anaerobacterium chartisolvens	0	0	0	0	0	0	0	0	0	0	0	0	0	0	0	0	0	0	0	0	0	0	0	0	0	0	0	0	0	0	0	0	0	0	0	0	0	0	0	6	0	0	0	0	0	0	0	0	0
Bacteria;__Actinobacteria;__;__;__Dietziaceae;__Dietzia;__Dietzia cinnamea	0	0	0	0	0	0	0	0	0	0	0	0	0	0	0	15	0	0	0	0	0	0	0	0	0	0	0	0	0	0	0	0	0	0	0	0	0	0	0	0	0	0	0	0	0	0	0	0	0
Bacteria;__Firmicutes;__Clostridia;__Clostridiales;__Ruminococcaceae;__Ruminococcus;__Ruminococcus callidus	0	0	0	0	0	0	0	0	0	0	0	0	0	0	0	6	0	0	0	0	0	0	0	0	0	0	0	0	0	0	0	0	0	0	0	0	0	0	0	0	0	0	0	0	0	0	0	0	0
Bacteria;__Firmicutes;__Clostridia;__Clostridiales;__Oscillospiraceae;__Oscillibacter;__Oscillibacter ruminantium	0	0	0	0	0	0	0	0	0	0	1	0	0	0	0	2	0	0	0	0	0	0	0	0	0	0	0	0	0	0	0	0	0	0	0	0	0	9	0	0	0	0	0	0	0	0	0	0	0
Bacteria;__Firmicutes;__Bacilli;__Lactobacillales;__Lactobacillaceae;__Lactobacillus;__Lactobacillus aviarius	0	0	0	0	0	0	0	0	0	0	0	0	0	3	0	0	0	2	0	0	0	0	0	0	0	0	0	0	0	0	0	0	1	0	0	0	0	0	0	0	0	0	0	0	0	0	0	0	0
;__;__;__;__;__;__	0	0	0	0	0	0	0	0	0	0	6	0	0	0	0	0	0	0	0	0	0	0	0	0	0	0	0	0	0	0	0	0	0	0	0	0	0	0	0	0	0	0	0	0	0	0	0	0	0
;__;__;__;__;__;__	0	0	6	0	0	0	0	0	0	0	0	0	0	0	0	0	0	0	0	0	0	0	0	0	0	0	0	0	0	0	0	0	0	0	0	0	0	0	0	0	0	0	0	0	0	0	0	0	0
Bacteria;__Fusobacteria;__;__Fusobacteriales;__;__Sneathia;__Sneathia sanguinegens	0	0	0	0	0	0	0	0	3	3	0	0	0	0	0	0	0	0	0	0	0	0	0	0	0	0	0	0	0	0	0	0	0	0	0	0	0	0	0	0	0	0	0	0	0	0	0	0	0
Bacteria;__Firmicutes;__;__Erysipelotrichales;__Erysipelotrichaceae;__;__Erysipelatoclostridium ramosum	0	0	0	0	0	0	0	0	0	0	0	0	0	0	0	0	0	0	0	0	0	0	6	0	0	0	0	0	0	0	0	0	0	0	0	0	0	0	0	0	0	0	0	0	0	0	0	0	0
Bacteria;__Actinobacteria;__;__;__;__;__Gaiella occulta	0	0	0	0	0	0	0	0	0	0	0	0	0	0	6	0	0	0	0	0	0	0	0	0	0	0	0	0	0	0	0	0	0	0	0	0	0	0	0	0	0	0	0	0	0	0	0	0	0
Bacteria;__Actinobacteria;__;__;__Dietziaceae;__Dietzia;__Dietzia maris	0	0	0	0	0	0	0	9	0	0	0	0	0	0	0	0	0	0	0	0	0	0	0	0	0	0	0	0	0	0	0	0	0	0	0	0	0	0	0	0	0	0	0	0	0	0	0	0	0
Bacteria;__Bacteroidetes;__Cytophagia;__Cytophagales;__Flammeovirgaceae;__Fulvivirga;__Fulvivirga kasyanovii	0	0	6	0	0	0	0	0	0	0	0	0	0	0	0	0	0	0	0	0	0	0	0	0	0	0	0	0	0	0	0	0	0	0	0	0	0	0	0	0	0	0	0	0	0	0	0	0	0
Bacteria;__Bacteroidetes;__Bacteroidia;__Bacteroidales;__Prevotellaceae;__;__Prevotellamassilia timonensis	0	0	0	0	0	0	0	0	0	0	0	0	0	0	0	0	0	0	0	0	0	0	0	0	0	0	0	0	0	0	0	0	0	0	0	0	0	0	6	0	0	0	0	0	0	0	0	0	0
Bacteria;__Firmicutes;__Bacilli;__Lactobacillales;__Lactobacillaceae;__Lactobacillus;__Lactobacillus rogosae	0	0	0	0	0	0	0	0	0	0	0	0	0	0	0	0	0	0	0	0	0	0	0	0	0	0	0	0	0	0	0	0	0	0	0	0	0	6	0	0	0	0	0	0	0	0	0	0	0
Bacteria;__Bacteroidetes;__Bacteroidia;__Bacteroidales;__Bacteroidaceae;__Bacteroides;__Bacteroides faecis	0	0	0	0	0	0	0	0	0	0	0	0	0	0	0	0	0	0	0	0	0	0	0	0	0	0	0	0	0	0	6	0	0	0	0	0	0	0	0	0	0	0	0	0	0	0	0	0	0
Bacteria;__Firmicutes;__;__;__;__Helcococcus;__Helcococcus seattlensis	0	0	0	0	0	0	0	0	0	0	0	0	0	0	0	0	0	0	0	0	0	0	0	0	0	0	0	0	6	0	0	0	0	0	0	0	0	0	0	0	0	0	0	0	0	0	0	0	0
Bacteria;__Firmicutes;__Bacilli;__Bacillales;__Bacillaceae;__Bacillus;__Bacillus nanhaiisediminis	0	0	0	0	0	0	0	0	0	0	1	0	0	0	0	0	0	0	1	0	0	0	0	0	0	0	0	0	0	0	0	0	0	0	0	0	0	0	6	1	0	0	0	0	0	0	0	0	0
Bacteria;__Firmicutes;__Negativicutes;__;__Veillonellaceae;__Dialister;__Dialister succinatiphilus	0	0	0	0	0	0	0	0	0	6	0	0	0	0	0	0	0	0	0	0	0	0	0	0	0	0	0	0	0	0	0	0	0	0	0	0	0	0	0	0	0	0	0	0	0	0	0	0	0
Bacteria;__Actinobacteria;__;__;__Intrasporangiaceae;__Terrabacter;__Terrabacter tumescens	0	0	6	0	0	0	0	0	0	0	0	0	0	0	0	0	0	0	0	0	0	0	0	0	0	0	0	0	0	0	0	0	0	0	0	0	0	0	0	0	0	0	0	0	0	0	0	0	0
Bacteria;__Firmicutes;__Clostridia;__Clostridiales;__;__;__Defluviitalea saccharophila	0	0	0	0	0	0	0	0	0	0	0	0	0	0	0	0	0	0	0	0	0	0	0	0	0	0	0	0	0	0	0	0	0	0	0	0	0	0	0	0	0	0	0	0	6	0	0	0	0
Bacteria;__Firmicutes;__Clostridia;__Clostridiales;__Ruminococcaceae;__;__Saccharofermentans acetigenes	0	0	0	0	0	0	0	0	0	0	0	0	0	0	0	0	0	0	0	0	0	0	0	0	0	0	0	0	0	0	0	0	0	0	0	0	0	9	0	0	0	0	0	0	0	0	0	0	0
Bacteria;__Chloroflexi;__;__Sphaerobacterales;__Sphaerobacteraceae;__Sphaerobacter;__Sphaerobacter thermophilus	0	0	0	0	0	0	0	0	0	0	0	0	0	0	0	12	0	0	0	0	0	0	0	0	0	0	0	0	0	0	0	0	0	0	0	0	0	0	0	0	0	0	0	0	0	0	0	0	0
;__;__;__;__;__;__	0	0	0	0	0	0	0	0	0	0	0	0	0	0	0	0	0	0	0	3	0	0	0	0	0	3	0	0	0	0	0	0	0	0	0	0	0	0	0	0	0	0	0	0	0	0	0	0	0
Bacteria;__Firmicutes;__Clostridia;__Clostridiales;__Ruminococcaceae;__Faecalibacterium;__Faecalibacterium prausnitzii	0	0	0	0	0	0	0	0	0	0	0	0	0	0	9	0	0	0	0	0	0	0	0	0	0	0	0	0	0	0	0	0	0	0	0	0	0	0	0	0	0	0	0	0	0	0	0	0	0
Bacteria;__Firmicutes;__Clostridia;__Clostridiales;__Clostridiales Family XIII. Incertae Sedis;__;__Casaltella massiliensis	0	0	0	0	0	0	0	0	0	0	0	0	0	0	0	0	0	0	0	0	0	0	0	0	0	0	0	0	6	0	0	0	0	0	0	0	0	0	0	0	0	0	0	0	0	0	0	0	0
Bacteria;__Spirochaetes;__;__Spirochaetales;__Spirochaetaceae;__Treponema;__Treponema maltophilum	0	0	0	0	0	0	0	0	0	0	0	0	0	0	0	0	0	0	0	0	0	0	0	0	0	0	0	0	0	0	0	0	0	0	0	6	0	0	0	0	0	0	0	0	0	0	0	0	0
Bacteria;__Firmicutes;__Bacilli;__Lactobacillales;__Lactobacillaceae;__Lactobacillus;__Lactobacillus ruminis	0	0	0	0	0	1	0	0	0	0	5	0	0	0	0	0	0	0	0	0	0	0	0	0	0	0	0	0	0	0	0	0	0	0	0	0	0	0	0	0	0	0	0	0	0	0	0	0	0
Bacteria;__Firmicutes;__Clostridia;__Clostridiales;__Lachnospiraceae;__;__[Clostridium] saccharolyticum	0	0	0	0	0	0	0	0	0	0	6	0	0	0	0	0	0	0	0	0	0	0	0	0	0	0	0	0	0	0	0	0	0	0	0	0	0	0	0	0	0	0	0	0	0	0	0	0	0
Bacteria;__Firmicutes;__Clostridia;__Clostridiales;__Ruminococcaceae;__;__[Clostridium] cellulolyticum	0	0	0	0	0	0	0	0	0	0	0	0	0	0	0	0	0	0	0	0	0	0	0	0	0	0	0	0	0	0	6	0	0	0	0	0	0	0	0	0	0	0	0	0	0	0	0	0	0
Bacteria;__Bacteroidetes;__Bacteroidia;__Bacteroidales;__Prevotellaceae;__Prevotella;__Prevotella brevis	0	0	0	0	0	0	0	0	0	0	0	0	0	0	0	0	0	0	0	0	0	0	0	0	0	0	0	0	0	0	0	0	0	0	0	0	0	0	6	0	0	0	0	0	0	0	0	0	0
Bacteria;__Firmicutes;__Clostridia;__Clostridiales;__Lachnospiraceae;__;__[Clostridium] indolis	0	0	0	0	0	0	0	0	0	0	6	0	0	0	0	0	0	0	0	0	0	0	0	0	0	0	0	0	0	0	0	0	0	0	0	0	0	0	0	0	0	0	0	0	0	0	0	0	0
Bacteria;__Firmicutes;__Clostridia;__Clostridiales;__Ruminococcaceae;__;__[Clostridium] methylpentosum	0	0	0	0	0	0	0	0	0	0	0	0	0	0	0	0	0	0	0	0	0	0	0	0	0	0	0	0	0	0	9	0	0	0	0	0	0	0	0	0	0	0	0	0	0	0	0	0	0
;__;__;__;__;__;__	0	0	0	0	0	0	0	0	0	0	0	0	0	0	0	0	0	0	0	0	0	0	0	0	0	0	0	0	0	0	0	0	0	0	0	0	0	6	0	0	0	0	0	0	0	0	0	0	0
Bacteria;__Proteobacteria;__Gammaproteobacteria;__Pseudomonadales;__Pseudomonadaceae;__Pseudomonas;__Pseudomonas oryzihabitans	0	0	0	0	0	0	0	0	0	0	0	0	0	0	0	6	0	0	0	0	0	0	0	0	0	0	0	0	0	0	0	0	0	0	0	0	0	0	0	0	0	0	0	0	0	0	0	0	0
Bacteria;__Bacteroidetes;__Bacteroidia;__Bacteroidales;__Prevotellaceae;__Prevotella;__Prevotella histicola	0	0	0	0	0	0	0	0	0	0	0	0	0	0	0	0	0	0	0	0	0	0	0	1	0	5	0	0	0	0	0	0	0	0	0	0	0	3	0	0	0	0	0	0	0	0	0	0	0
Bacteria;__Fusobacteria;__;__Fusobacteriales;__;__Leptotrichia;__Leptotrichia buccalis	0	0	0	0	0	0	0	0	0	0	0	0	0	0	0	0	0	0	0	0	0	0	0	0	0	0	0	0	0	0	0	0	0	0	0	0	0	0	0	0	0	0	0	0	0	6	0	0	0
Bacteria;__Proteobacteria;__Alphaproteobacteria;__Rhizobiales;__Bradyrhizobiaceae;__Bradyrhizobium;__Bradyrhizobium tropiciagri	2	0	0	0	1	2	0	0	0	0	0	0	0	0	0	0	0	0	0	0	0	0	0	0	0	0	0	0	0	0	0	0	0	0	0	0	0	0	0	0	0	0	0	0	0	1	0	0	0
Bacteria;__Proteobacteria;__Betaproteobacteria;__Neisseriales;__Neisseriaceae;__;__Snodgrassella alvi	0	0	0	0	0	0	0	0	0	0	0	0	0	0	0	0	0	0	0	0	2	0	0	0	0	0	4	0	0	0	0	0	0	0	0	0	0	0	0	0	0	0	0	0	0	0	0	0	0
Bacteria;__Bacteroidetes;__Bacteroidia;__Bacteroidales;__Prevotellaceae;__Prevotella;__Prevotella bivia	0	0	0	0	0	0	0	0	0	6	0	0	0	0	0	0	0	0	0	0	0	0	0	0	0	0	0	0	0	0	0	0	0	0	0	0	0	0	0	0	0	0	0	0	0	0	0	0	0
;__;__;__;__;__;__	0	0	0	0	0	0	0	0	0	0	0	0	0	0	9	0	0	0	0	0	0	0	0	0	0	0	0	0	0	0	0	0	0	0	0	0	0	0	0	0	0	0	0	0	0	0	0	0	0
Bacteria;__Firmicutes;__;__;__;__Peptoniphilus;__Peptoniphilus obesi	0	0	0	0	0	0	0	0	0	0	0	0	0	0	0	0	0	0	0	0	0	0	0	0	0	0	0	0	0	0	0	0	0	0	0	0	0	9	0	0	0	0	0	0	0	0	0	0	0
Bacteria;__Bacteroidetes;__Bacteroidia;__Bacteroidales;__Prevotellaceae;__Prevotella;__Prevotella oris	0	0	0	0	0	0	0	0	0	0	0	0	0	0	0	0	0	0	0	0	0	0	0	0	2	0	4	0	0	0	0	0	0	0	0	0	0	0	0	0	0	0	0	0	0	0	0	0	0
Bacteria;__Bacteroidetes;__Bacteroidia;__Bacteroidales;__Porphyromonadaceae;__Barnesiella;__Barnesiella intestinihominis	0	0	0	0	0	0	0	0	0	0	0	0	0	0	0	0	0	0	0	0	0	0	0	0	0	0	0	0	0	0	0	0	0	0	0	0	0	0	0	0	0	0	0	0	0	0	6	0	0
Bacteria;__Bacteroidetes;__Bacteroidia;__Bacteroidales;__Porphyromonadaceae;__;__Muribaculum intestinale	0	0	0	0	0	0	0	0	0	0	9	0	0	0	0	0	0	0	0	0	0	0	0	0	0	0	0	0	0	0	0	0	0	0	0	0	0	0	0	0	0	0	0	0	0	0	0	0	0
Bacteria;__Proteobacteria;__Gammaproteobacteria;__;__Enterobacteriaceae;__Raoultella;__Raoultella planticola	0	0	0	0	0	0	0	0	0	0	0	0	0	0	0	0	0	6	0	0	0	0	0	0	0	0	0	0	0	0	0	0	0	0	0	0	0	0	0	0	0	0	0	0	0	0	0	0	0
Bacteria;__Firmicutes;__Clostridia;__Clostridiales;__Lachnospiraceae;__Pseudobutyrivibrio;__Pseudobutyrivibrio ruminis	0	0	0	0	0	0	0	0	0	0	0	6	0	0	0	0	0	0	0	0	0	0	0	0	0	0	0	0	0	0	0	0	0	0	0	0	0	0	0	0	0	0	0	0	0	0	0	0	0
Bacteria;__Firmicutes;__Clostridia;__Clostridiales;__Lachnospiraceae;__;__[Clostridium] saccharolyticum	0	0	0	0	0	0	0	0	0	0	0	0	0	6	0	0	0	0	0	0	0	0	0	0	0	0	0	0	0	0	0	0	0	0	0	0	0	0	0	0	0	0	0	0	0	0	0	0	0
Bacteria;__Firmicutes;__Clostridia;__Clostridiales;__Peptococcaceae;__Peptococcus;__Peptococcus niger	0	0	0	0	0	0	0	0	0	0	4	0	0	0	0	0	0	0	0	0	0	0	0	0	0	0	0	0	0	0	0	0	2	0	0	0	0	0	0	0	0	0	0	0	0	0	0	0	0
Bacteria;__Actinobacteria;__;__Coriobacteriales;__Coriobacteriaceae;__Collinsella;__Collinsella intestinalis	0	0	0	0	0	0	0	0	0	0	0	0	0	0	0	0	0	0	0	0	0	0	0	0	0	0	0	0	0	0	0	0	0	0	0	0	0	0	6	0	0	0	0	0	0	0	0	0	0
Bacteria;__Firmicutes;__Bacilli;__Lactobacillales;__Lactobacillaceae;__Lactobacillus;__Lactobacillus iners	0	6	0	0	0	0	0	0	0	0	0	0	0	0	0	0	0	0	0	0	0	0	0	0	0	0	0	0	0	0	0	0	0	0	0	0	0	0	0	0	0	0	0	0	0	0	0	0	0
Bacteria;__Fusobacteria;__;__Fusobacteriales;__;__Sneathia;__Sneathia sanguinegens	0	0	0	0	0	0	0	0	0	0	0	0	2	0	0	0	0	0	0	0	0	0	0	0	0	0	0	0	0	0	0	0	0	0	0	0	0	1	0	0	2	0	0	1	0	0	0	0	0
[truncated: 1 more columns]
